# Supplementary material for: SGK1 mutation status can further stratify patients with germinal center B‐cell‐like diffuse large B‐cell lymphoma into different prognostic subgroups
Source: Cancer Med. 2022 Feb 1;11(5):1281–91. doi: 10.1002/cam4.4550 (PMC8894717; doi:10.1002/cam4.4550)
Supplement: Supplementary file 1 — Dataset S1 [file CAM4-11-1281-s001.xlsx]

## Sheet: clinical data and gene mutation
Individual_id	Cohort	Gender	COO	Age-at first diagnosis	IPI_AGE	IPI_LDH	IPI_ECOG	IPI_STAGE	IPI_EXBM	IPI	ob24z (CNS involvment)	hodz (Testicular invovlement)	PFS	PFS_STAT	OS	OS_STAT	R-CHOP-like Chemo	Mutation_Feature
DLBCL_BWH_DLBCL64	BWH/DFCI/Mayo	male	GCB	63	1	0	0	1	1	3	0	0	27.5333	0	74.7945	0	yes	CD83	HIST1H1B	HIST1H2AC	HIST1H2BK	KMT2D	SGK1	ZEB2	ZFAT	TMEM30A	ZNF292	PRDM1	MYB	TNFAIP3
DLBCL_C_D_1104	BWH/DFCI/Mayo	female	ABC	59	0	0	0	0	0	0	0	0	86.6333	0	133.118	0	yes	BTG1	CD79B	GABRA2	GNAI2	MYD88	TP53	GNAI2	RHOA	SETD2
DLBCL_C_D_1106	BWH/DFCI/Mayo	female	Unclassified	70	1	0	0	1	0	2	0	0	77.6	0	124.767	0	yes	BCL10	BCL11A	DOCK1	EP300	HIST1H1C	HIST2H2BE	PDE4DIP	PTPN6	SPEN	highBTG2	S1PR2	SMARCA4	CD58	FUBP1	ARID1A	TNFRSF14	GNAI2	RHOA	SETD2	CDKN2A
DLBCL_C_D_1109	BWH/DFCI/Mayo	female	ABC	54	0	0	0	1	0	1	0	0	81.0333	0	129.699	0	yes	B2M	BTG1	BTG2	CD70	HIST1H1C	HIST1H2BC	HIST1H2BK	IGLL5	PIM1	STAT3	ZFP36L1
DLBCL_C_D_1110	BWH/DFCI/Mayo	male	GCB	75	1	1	0	1	0	3	0	0	13.6333	1	22.2247	1	yes	BCL2	EBF1	HIST1H1B	HIST1H1C	HIST1H1E	IRF8	KMT2D	MEF2B	NOTCH2	POU2F2	SGK1	STAT6	TNFAIP3	highTNFRSF14
DLBCL_C_D_1111	BWH/DFCI/Mayo	male	GCB	33	0	na	1	1	0	na	0	0	62.8667	0	62.0055	0	yes
DLBCL_C_D_1112	BWH/DFCI/Mayo	female	GCB	64	1	0	0	0	1	2	0	0	73.3667	0	102.378	0	yes	B2M	CARD11	EZH2	TNFRSF14	GNAI2	RHOA	SETD2
DLBCL_C_D_1113	BWH/DFCI/Mayo	male	GCB	41	0	0	0	1	1	2	0	0	66.1333	0	89.3918	0	yes	EZH2	IRF8	TNFRSF14	GNAI2	RHOA	SETD2	MYB	TNFAIP3
DLBCL_C_D_1114	BWH/DFCI/Mayo	male	ABC	34	0	1	0	0	0	1	0	0	72.3667	0	118.323	0	yes	BTG1	CD70	DTX1	HIST1H2AC	HIST1H2BC	IGLL5	MYD88	TMEM30A	ZEB2
DLBCL_C_D_1120	BWH/DFCI/Mayo	male	ABC	62	1	0	0	0	0	1	0	0	68.5333	0	93.2055	0	yes	CD79B	KMT2D	S1PR2	SMARCA4	CD7	ZBTB7A	ARID1A
DLBCL_C_D_1121	BWH/DFCI/Mayo	male	GCB	46	0	0	0	0	0	0	0	0	62.6333	0	68.8438	0	yes	ACTB	BCL2	BTG1	BTG2	CARD11	CD83	CREBBP	EEF1A1	EP300	GNA13	HIST1H1C	HIST1H1D	HIST1H1E	HIST1H2BK	IGLL5	KLHL6	LTB	NFKBIA	PDE4DIP	PIM1	RHOA	SGK1	BTG2	ZFAT	FAS	PTEN	RB1	highCD7	highZBTB7A	CD58	FUBP1	ARID1A
DLBCL_C_D_1123	BWH/DFCI/Mayo	male	ABC	80	1	1	1	1	0	4	0	0	27.1	0	27.8795	0	yes	ACTB	DTX1	FAS	HIST1H2AM	HIST1H2BC	IRF8	LYN	NOTCH2	SPEN	ZFAT
DLBCL_C_D_1124	BWH/DFCI/Mayo	female	ABC	79	1	1	0	1	0	3	0	0	16.6333	1	32.5808	1	yes	ACTB	BCL2	BTG1	CD79B	DTX1	EBF1	EEF1A1	ETS1	ETV6	HIST1H1C	HLA-B	MYD88	PIM1
DLBCL_C_D_1126	BWH/DFCI/Mayo	male	NA	65	1	1	0	1	1	4	0	0	65.2667	0	75.2548	0	yes	BCL6	HIST1H2BC	MYD88	PIM1	TMEM30A	TNFRSF14	TP53	ZFAT	TMEM30A	ZNF292	PRDM1
DLBCL_C_D_1128	BWH/DFCI/Mayo	male	Unclassified	46	0	0	0	0	0	0	0	0	57.1333	0	110.005	0	yes	BTG2	CD70	EBF1	HIST2H2BE
DLBCL_C_D_1130	BWH/DFCI/Mayo	male	ABC	68	1	0	0	1	0	2	0	0	61.4667	0	93.1397	0	yes	CD70	DTX1	EP300	HIST1H1C	HLA-A	HLA-C	KMT2D	MEF2B	PIM1	SPEN	TNFAIP3	UBE2A	ZEB2	CD58	FUBP1	ARID1A	TNFRSF14
DLBCL_C_D_1131	BWH/DFCI/Mayo	male	ABC	73	1	1	0	1	1	4	0	0	10.9	1	19.8575	1	yes	EP300	ETV6	KMT2D	MYD88	SPEN	TP53	RB1	CD58	FUBP1	GNAI2	RHOA	SETD2	TOX
DLBCL_C_D_1132	BWH/DFCI/Mayo	male	ABC	38	0	0	0	0	0	0	0	0	62.4333	0	99.9123	0	yes	ACTB	BTG1	CD70	DTX1	EBF1	EEF1A1	GABRA2	HLA-A	HLA-C	IKZF3	LTB	PDE4DIP	PRKCB	PTPN6	SPEN	STAT3	TMSB4X
DLBCL_C_D_1133	BWH/DFCI/Mayo	female	GCB	64	1	1	0	0	0	2	0	0	2.1333	1	18.937	1	yes	BCL2	BTG1	GNAI2	HIST2H2BE	HLA-B	KMT2D	RB1	GNAI2	RHOA	SETD2
DLBCL_C_D_1134	BWH/DFCI/Mayo	female	ABC	46	0	0	0	0	0	0	0	0	61.6	0	107.211	0	yes	EP300	MYD88	NOTCH2	UBE2A	ZEB2	TMEM30A	ZNF292	PRDM1	MYB	TNFAIP3
DLBCL_C_D_1136	BWH/DFCI/Mayo	female	ABC	81	1	0	1	0	0	2	0	0	59.9667	0	85.1178	1	yes	ACTB	LTB	MYD88	PDE4DIP	TP53	ETV6	CD7	ZBTB7A	CD58	FUBP1	ARID1A	TNFRSF14	TOX	CDKN2A
DLBCL_C_D_1140	BWH/DFCI/Mayo	female	ABC	49	0	0	0	1	0	1	0	0	55.2	0	101.622	0	yes	ETV6
DLBCL_C_D_1142	BWH/DFCI/Mayo	female	Unclassified	77	1	0	0	0	0	1	0	0	54.6667	0	102.181	0	yes	DTX1	KLHL6	CD7	ZBTB7A	HNRNPD	LIN54
DLBCL_C_D_1144	BWH/DFCI/Mayo	female	ABC	71	1	1	0	1	0	3	0	0	55.2667	0	99.0247	0	yes	CD79B	HIST1H2AC	HLA-A	PRDM1	RHOA	TP53
DLBCL_C_D_1145	BWH/DFCI/Mayo	female	Unclassified	68	1	0	0	1	1	3	0	0	42.0667	0	90.0493	0	yes	BCL6	CARD11	CCND3	GNA13	HLA-A	HLA-B	LYN	POU2AF1	PTEN	SPEN	TBL1XR1	CDKN2A
DLBCL_C_D_1146	BWH/DFCI/Mayo	male	GCB	33	0	1	0	0	0	1	0	0	49.6667	0	83.1781	0	yes	ACTB	CD70	HIST1H1C	HIST2H2BE	HLA-B	PDE4DIP	PIM1	SGK1	STAT6	UBE2A	RB1	GNAI2	RHOA	SETD2
DLBCL_C_D_1147	BWH/DFCI/Mayo	male	ABC	31	0	1	1	1	1	4	0	0	43.3667	0	60.0329	0	yes
DLBCL_C_D_1149	BWH/DFCI/Mayo	male	ABC	40	0	0	0	0	0	0	0	0	51.3	0	56.811	0	yes	EP300	SIN3A	SPEN	ETV6	RB1	S1PR2	SMARCA4	PRDM1	TOX
DLBCL_C_D_1150	BWH/DFCI/Mayo	male	ABC	54	0	0	0	1	0	1	0	0	10.2667	0	10.126	0	yes	B2M	CCND3	CD70	GNA13	HIST1H1C	HIST1H1D	HIST1H2BC	TMSB4X	TP53	ZFP36L1	RB1
DLBCL_C_D_1152	BWH/DFCI/Mayo	female	NA	80	1	1	0	0	0	2	0	0	43.4333	0	64.274	0	yes	CD83	HIST1H3B	PIM1	STAT6	TBL1XR1	TNFRSF14	FAS	PTEN	RB1	S1PR2	SMARCA4	CD7	ZBTB7A	CD58	FUBP1	ARID1A	TNFRSF14	CDKN2A
DLBCL_C_D_1153	BWH/DFCI/Mayo	male	Unclassified	61	1	0	0	0	0	1	0	0	40.2667	0	50.8932	0	yes	CARD11	HIST1H1B	HIST1H1C	HIST1H1D	HIST1H2BC	HIST1H2BK	HIST2H2BE	IGLL5	PIM1	TMSB4X	CD58	FUBP1	ARID1A	TNFRSF14	HNRNPD	LIN54	TOX
DLBCL_C_D_1155	BWH/DFCI/Mayo	female	ABC	67	1	na	1	1	1	na	na	0	40.6333	0	77.7863	0	yes	CD70	EBF1	IGLL5	POU2AF1	TMEM30A	ZEB2
DLBCL_C_D_1156	BWH/DFCI/Mayo	male	ABC	27	0	0	0	0	0	0	0	0	41.1333	0	82.8164	0	yes	HIST1H1C	HIST1H2BC
DLBCL_C_D_1158	BWH/DFCI/Mayo	male	Unclassified	69	1	1	0	1	1	4	0	0	36.8667	0	82.2904	0	yes	ACTB	B2M	HIST1H1B	HIST1H1E	HIST1H2BK	KMT2D	FAS	PTEN	TMEM30A	ZNF292	PRDM1	MYB	TNFAIP3	TOX
DLBCL_C_D_1159	BWH/DFCI/Mayo	female	GCB	50	0	1	1	1	1	4	0	0	2.1	1	2.0712	1	yes	BRAF	BTG1	CD70	CD79B	DOCK1	DTX1	HIST1H1B	HIST1H1D	HIST1H1E	HIST1H2AC	PIM1	STAT6	TMSB4X	TMEM30A	ZNF292
DLBCL_C_D_1162	BWH/DFCI/Mayo	female	GCB	58	0	0	0	1	0	1	0	0	5.5333	0	35.3753	0	yes	CARD11	CCND3	HIST1H2AM	HVCN1	KMT2D	PIM1	BTG2
DLBCL_C_D_1166	BWH/DFCI/Mayo	male	na	41	0	1	0	0	0	1	0	0	3.3333	1	11.1781	1	yes	BCL11A	CD79B	KMT2D	PRDM1	TMSB4X	TP53	RB1	HNRNPD	LIN54	PRDM1	MYB	TNFAIP3
DLBCL_C_D_pair13	BWH/DFCI/Mayo	male	na	32	0	1	1	1	1	4	0	0	13.5	1	58.4	0	yes	BTG2
DLBCL_C_D_pair2	BWH/DFCI/Mayo	female	na	65	1	1	0	1	1	4	0	0	21.9	1	35.6667	0	yes	BCL10	EP300	ETV6	TLR2	TNFAIP3	ZFAT	GNAI2	RHOA	SETD2
DLBCL_C_D_pair20	BWH/DFCI/Mayo	male	na	55.937	0	0	0	0	0	0	0	0	4.7	1	36.6667	1	yes	CD79B	CREBBP	EP300	GRHPR	HIST1H3B	KMT2D	POU2AF1	STAT6	ARID1A	GNAI2	RHOA	SETD2
DLBCL_C_D_pair22	BWH/DFCI/Mayo	male	na	77	1	1	0	1	0	3	0	0	9	1	51.1	0	yes	ACTB	BCL2	DTX1	HLA-B	PDE4DIP	TNFRSF14	TP53	CD58	TNFRSF14
DLBCL_C_D_pair23	BWH/DFCI/Mayo	female	na	65	1	0	0	1	1	3	0	0	16.7667	1	44.7667	0	yes	CD70	HIST1H1B	HLA-A	HLA-B	HLA-C	NOTCH2	PIM1	TNFAIP3	UBE2A	FAS	PTEN	ETV6	S1PR2	SMARCA4	CD7	ZBTB7A	TNFRSF14	HNRNPD	LIN54	CDKN2A
DLBCL_C_D_pair5	BWH/DFCI/Mayo	female	na	61	1	1	0	1	0	3	0	0	6.7	1	27.6667	0	yes	CREBBP	IRF8	KMT2D	TP53	RB1	GNAI2	RHOA	SETD2
DLBCL_C_D_pair9	BWH/DFCI/Mayo	male	na	52	0	1	0	1	1	3	0	0	3.86667	1	6.36667	1	yes	HIST1H1B	HIST1H1E	HIST1H2AM	NFKBIA	POU2F2	PRKCB	PTPN6	TMSB4X	highKRAS	highZFAT	ETV6	CD7	ZBTB7A	FUBP1	TNFRSF14	HNRNPD	LIN54	CDKN2A
DLBCL_DFCI_DLBCL_Goe05	Goettingen	female	na	63	1	1	0	1	0	3	0	0	127.467	0	127.467	0	yes	KMT2D	MYD88	PDE4DIP	PIM1	TP53	CD7	ZBTB7A
DLBCL_DFCI_DLBCL_Goe07	Goettingen	female	na	67	1	1	0	1	0	3	0	0	24.8667	1	31.9333	1	yes	highKRAS	CDKN2A
DLBCL_DFCI_DLBCL_Goe16	Goettingen	female	na	38	0	1	0	0	1	2	0	0	5.63333	1	9.86667	1	yes	BCL2	CREBBP	EZH2	GNA13	ZFAT
DLBCL_DFCI_DLBCL_Goe17	Goettingen	male	na	30	0	1	0	1	1	3	0	0	31	1	109.933	1	yes
DLBCL_LS1098	Mayo/Iowa	male	na	70	1	0	0	0	0	1	0	0	129.9	0	107	0	yes	B2M	BCL2	BTG1	CREBBP	EBF1	EP300	GABRA2	GNAI2	HIST1H1E	KMT2D	MEF2B	SGK1	TMSB4X	TNFRSF14
DLBCL_LS1304	Mayo/Iowa	male	ABC	72	1	0	0	1	0	2	0	0	16.4	1	33.9	1	yes	CD79B	ZC3H12A
DLBCL_LS1395	Mayo/Iowa	male	Unclassified	59	0	0	0	1	0	1	0	0	27.6	1	120.4	0	yes	BCL2	CARD11	CREBBP	IKZF3	KMT2D	TMEM30A	TP53	ZFAT	TNFRSF14	GNAI2	RHOA	SETD2
DLBCL_LS146	Mayo/Iowa	male	GCB	66	1	1	0	0	0	2	0	0	29.8	1	45.2	1	yes	EBF1	IRF8	KLHL6	NOTCH2	TP53	FAS	PTEN	S1PR2	SMARCA4	CD7	ZBTB7A	HNRNPD	LIN54	TMEM30A	ZNF292	PRDM1	MYB	TNFAIP3
DLBCL_LS148	Mayo/Iowa	female	na	82	1	1	0	1	0	3	0	0	5.3	1	6.2	1	yes	CD79B	HIST1H3B	KLHL6	ZC3H12A
DLBCL_LS1546	Mayo/Iowa	male	ABC	71	1	0	0	1	0	2	0	0	119.5	0	95.3	0	yes	CCND3	KRAS	highETV6	S1PR2	SMARCA4	TNFRSF14	TMEM30A	ZNF292	PRDM1	TOX
DLBCL_LS155	Mayo/Iowa	female	GCB	65	1	1	0	1	1	4	0	0	66.1	1	67.4	1	yes	BCL2	CARD11	DTX1	EZH2	HIST1H1C	HIST1H1E	NFKBIA	TNFRSF14	ZFP36L1
DLBCL_LS1583	Mayo/Iowa	male	ABC	76	1	0	0	1	0	2	0	0	14.9	1	26.8	1	yes	GRHPR	HIST1H1B	HIST1H1E	HIST1H3B	KMT2D	MYD88	PIM1	TBL1XR1	GNAI2	RHOA	SETD2	MYB	TNFAIP3
DLBCL_LS1620	Mayo/Iowa	female	GCB	65	1	1	1	0	0	3	0	0	7.4	1	20.9	1	yes	BCL11A	BCL2	BTG1	CIITA	CREBBP	EBF1	EZH2	KMT2D	MEF2B	PTEN	TNFRSF14	FAS	PTEN	TMEM30A
DLBCL_LS1668	Mayo/Iowa	female	na	62	1	1	0	0	0	2	0	0	109.5	0	95	0	yes	BCL2	BCL6	BTG1	EP300	HIST1H1C	HIST1H1E	HIST1H2AM	KMT2D	PIM1	SPEN	STAT3	TOX	TP53	ZFP36L1	FAS	PTEN	RB1	S1PR2	SMARCA4	CD7	ZBTB7A	GNAI2	RHOA	SETD2	HNRNPD	LIN54	CDKN2A
DLBCL_LS1683	Mayo/Iowa	male	ABC	51	0	0	1	1	0	2	0	0	91.9	0	93	0	yes	CARD11	CD79B	KMT2D	TP53	S1PR2	SMARCA4	GNAI2	RHOA	SETD2
DLBCL_LS1757	Mayo/Iowa	male	Unclassified	82	1	0	0	1	0	2	0	0	121.5	0	94.8	0	yes	BCL10	CD58	CD70	FAS	IGLL5	IKZF3	KMT2D	MYD88	SGK1	UBE2A	CD58	FUBP1	ARID1A	TNFRSF14
DLBCL_LS1899	Mayo/Iowa	male	GCB	55	0	0	0	0	0	0	0	0	106.7	0	95.7	0	yes	ACTB	EP300	HIST1H1D	NFKBIE	SF3B1	STAT6
DLBCL_LS1921	Mayo/Iowa	female	GCB	72	1	1	0	0	0	2	0	0	5.4	1	95.1	0	yes	BCL11A	GABRA2	GNA13	HIST1H2AM	LTB	NFKBIE	STAT3	TMSB4X	ZEB2	BTG2	ZFAT	CD58	FUBP1	ARID1A	TNFRSF14	HNRNPD	LIN54
DLBCL_LS2089	Mayo/Iowa	male	ABC	68	1	1	0	1	0	3	0	0	7.6	1	20.9	1	yes	CCND3	CD79B	MYD88	TP53	RB1	S1PR2	SMARCA4	CD7	ZBTB7A	CD58	FUBP1	ARID1A	TNFRSF14	GNAI2	RHOA	SETD2	TOX
DLBCL_LS2154	Mayo/Iowa	male	ABC	28	0	1	0	1	1	3	0	0	99	0	86.9	0	yes	CD58
DLBCL_LS2208	Mayo/Iowa	male	ABC	55	0	1	0	1	1	3	0	1	7	1	13.7	1	yes	PIM1
DLBCL_LS2245	Mayo/Iowa	female	GCB	77	1	0	0	0	0	1	0	0	82	1	72.3	0	yes	BCL2	CD58	CD70	CREBBP	HIST2H2BE	IGLL5	KMT2D	PIM1	SGK1	ZFAT	ETV6	CD58	FUBP1	ARID1A	TNFRSF14	MYB	TNFAIP3
DLBCL_LS2258	Mayo/Iowa	male	ABC	59	0	1	0	1	0	2	0	0	54.7	1	84	0	yes	TP53	ZFAT	RB1	CD7	ZBTB7A	FUBP1	ARID1A	TNFRSF14	GNAI2	RHOA	SETD2	PRDM1
DLBCL_LS2264	Mayo/Iowa	male	na	51	0	1	0	1	0	2	1	0	106.3	0	83.2	0	yes	CD79B	HIST1H1B	HIST1H2BC	RHOA
DLBCL_LS2305	Mayo/Iowa	female	na	75	1	1	1	1	0	4	0	0	109.6	0	83.1	0	yes	BCL2	BCL6	BTG1	EZH2	FAS	GNA13	HIST1H1D	HIST1H2AM	HIST1H3B	PIM1	SF3B1	STAT6	TNFRSF14	FAS	PTEN	ETV6	RB1	TNFRSF14
DLBCL_LS2325	Mayo/Iowa	male	na	58	0	0	0	0	0	0	0	0	106.4	0	83	0	yes	BCL2	HIST1H2AM	HVCN1	IRF8	MEF2B	SPEN	RB1	CD58	FUBP1	ARID1A	TNFRSF14	HNRNPD	LIN54	MYB	TNFAIP3
DLBCL_LS2328	Mayo/Iowa	female	GCB	82	1	0	0	0	0	1	0	0	54.4	1	55.8	1	yes	B2M	CREBBP	EP300	GNA13	HIST1H2BC	HIST1H2BK	KMT2D	MAP2K1	TP53	FAS	PTEN	ETV6	RB1	TNFRSF14	GNAI2	RHOA	SETD2	HNRNPD	LIN54
DLBCL_LS2357	Mayo/Iowa	male	Unclassified	51	0	1	0	1	1	3	0	0	92.3	0	52	0	yes	BRAF	CARD11	HIST1H1C	HIST1H1D	HIST1H2AM	HLA-A	SGK1	TNFRSF14
DLBCL_LS2590	Mayo/Iowa	female	ABC	53	0	0	0	0	0	0	0	0	60.2	1	60.7	1	yes	BTG1	ETS1	HIST1H1E	HIST1H2AC	HIST2H2BE	HLA-A	HLA-B	IGLL5	KMT2D	NFKBIA	PIM1	POU2AF1	STAT3	ZFP36L1
DLBCL_LS2595	Mayo/Iowa	male	na	69	1	1	0	0	0	2	0	0	106.8	0	82.8	0	yes	FAS
DLBCL_LS2596	Mayo/Iowa	female	ABC	57	0	1	1	1	1	4	0	0	26.4	1	59.8	1	yes	BCL6	CD79B	HLA-B	KMT2D	MYD88	PIM1	ZFP36L1	ETV6	GNAI2	RHOA	SETD2	TMEM30A	ZNF292	PRDM1	MYB	TNFAIP3
DLBCL_LS2599	Mayo/Iowa	female	GCB	63	1	0	0	1	0	2	0	0	4.9	1	12.7	1	yes	BCL2	CD70	EBF1	EEF1A1	GNA13	STAT3	TNFRSF14	TOX	ZFP36L1	highCCND3	highNFKBIE	ZFAT	TMEM30A	ZNF292	PRDM1
DLBCL_LS2848	Mayo/Iowa	male	ABC	56	0	1	0	1	0	2	0	0	94.9	0	70.8	0	yes
DLBCL_LS2978	Mayo/Iowa	female	ABC	63	1	1	0	1	1	4	0	0	9.9	1	10.2	1	yes	B2M	CD70	EBF1	HIST1H1C	HIST1H2BK	HLA-B	MYD88	PIM1	TMSB4X	TP53	UBE2A	CD58
DLBCL_LS3085	Mayo/Iowa	male	ABC	55	0	1	0	1	1	3	0	0	84.5	0	63.1	0	yes
DLBCL_LS3200	Mayo/Iowa	male	ABC	57	0	1	0	0	0	1	0	0	20.5	1	58.9	0	yes	BTG1	HLA-C	PIM1	RB1	GNAI2	RHOA	SETD2	TMEM30A	ZNF292	PRDM1	TOX
DLBCL_LS3204	Mayo/Iowa	male	GCB	75	1	0	0	0	0	1	0	0	72.6	0	73	0	yes	CARD11	CD70	HIST1H2AM	KRAS	CD58	GNAI2	RHOA	SETD2
DLBCL_LS3245	Mayo/Iowa	male	GCB	74	1	1	0	1	0	3	0	0	37.5	1	70.9	0	yes	BCL2	BTG1	HIST1H1B	HIST1H2AM	KMT2D	MEF2B	NFKBIA	TP53	ZFAT	FAS	PTEN	CD7	ZBTB7A	ARID1A	GNAI2	RHOA	SETD2	CDKN2A
DLBCL_LS3271	Mayo/Iowa	male	ABC	78	1	1	0	1	1	4	0	0	94.5	0	61.3	0	yes	ACTB	CD83	ETV6	HIST1H1B	HIST1H1E	HIST1H2AM	HIST1H2BC	HIST2H2BE	NFKBIA	NLRP8	PIM1	SGK1	TOX	BTG2
DLBCL_LS3309	Mayo/Iowa	male	GCB	74	1	1	0	1	0	3	0	0	59.2	0	59.7	0	yes	BCL2	CREBBP	EZH2	IRF8	NLRP8	POU2F2	TNFRSF14	TP53	highZFAT	FAS	PTEN	ETV6	S1PR2	SMARCA4	CD7	ZBTB7A	FUBP1	ARID1A	TNFRSF14	HNRNPD	LIN54	TOX
DLBCL_LS3387	Mayo/Iowa	male	GCB	64	1	1	0	1	0	3	0	0	49.4	0	49.5	0	yes	BCL2	BCL6	BRAF	CARD11	CD70	DTX1	EBF1	ETS1	HIST1H1B	HIST1H1C	HIST1H1E	HIST1H2AM	HIST1H2BK	HIST1H3B	HVCN1	IGLL5	KMT2D	MAP2K1	MEF2B	PDE4DIP	PIM1	POU2F2	SPEN	TNFRSF14	TNFRSF14
DLBCL_LS3615	Mayo/Iowa	male	Unclassified	26	0	1	1	1	0	3	0	0	56.6	0	56.7	0	yes	GNA13	HIST2H2BE	HLA-A	IRF8	MAP2K1	POU2AF1	POU2F2	TNFRSF14
DLBCL_LS3749	Mayo/Iowa	male	GCB	41	0	0	0	0	0	0	0	0	83	0	59.1	0	yes	ACTB	HIST1H1E	BTG2	ZFAT	FAS	PTEN	CD58	FUBP1	ARID1A	TNFRSF14	HNRNPD	LIN54	TOX	CDKN2A
DLBCL_LS378	Mayo/Iowa	female	Unclassified	55	0	1	1	1	0	3	0	0	59.6	0	59.9	0	yes	B2M	CIITA	HIST1H2BC	HIST1H2BK	KMT2D	MEF2B	MYD88	NOTCH2	TMEM30A	UBE2A	RB1
DLBCL_LS3808	Mayo/Iowa	female	na	51	0	0	0	1	0	1	0	0	70.6	0	59.2	0	yes	CARD11	CD58	HIST1H3B	IGLL5	MEF2B	PIM1
DLBCL_LS3809	Mayo/Iowa	female	ABC	84	1	0	0	1	0	2	0	0	71.3	0	58.9	0	no	B2M	BTG2	CD79B	CIITA	DTX1	GNAI2	NLRP8	PIM1	TBL1XR1
DLBCL_LS3820	Mayo/Iowa	male	GCB	58	0	1	0	1	0	2	0	0	82.7	0	61.2	0	no	ACTB	BCL2	SIN3A
DLBCL_LS3866	Mayo/Iowa	female	GCB	55	0	1	0	0	0	1	0	0	76.6	0	59.1	0	yes	DTX1	HIST1H1C	IGLL5	NLRP8	PRKCB	PTPN6	SGK1	SPEN	TOX
DLBCL_LS4054	Mayo/Iowa	female	ABC	67	1	1	0	1	1	4	0	0	70.7	0	59.7	0	yes	BRAF	ZFAT	GNAI2	RHOA	SETD2	CDKN2A
DLBCL_LS4085	Mayo/Iowa	female	ABC	81	1	0	0	1	1	3	0	0	19.1	1	19.5	1	yes	CREBBP	DTX1	MEF2B	PIM1	PRKCB	ZC3H12A	ZFP36L1	ZFAT	CD7	ZBTB7A
DLBCL_LS4222	Mayo/Iowa	male	na	65	1	1	0	1	0	3	0	0	70.6	0	47.1	0	yes
DLBCL_LS4323	Mayo/Iowa	female	ABC	42	0	0	0	1	0	1	0	0	71.8	0	35.4	0	yes	DOCK1	HIST1H1B	TNFAIP3	TP53
DLBCL_LS4394	Mayo/Iowa	male	na	69	1	1	0	1	0	3	0	0	71.1	0	46.8	0	yes	B2M	CREBBP	EP300	KMT2D	LTB	TMEM30A	TNFAIP3	TP53
DLBCL_LS4592	Mayo/Iowa	male	GCB	78	1	0	0	0	0	1	0	0	8.9	1	47.6	0	yes	ACTB	BCL2	CARD11	CREBBP	HIST1H2BK	HVCN1	KMT2D	PIM1	PTEN	SGK1	ZFP36L1	highBTG2	ARID1A	HNRNPD	LIN54	TMEM30A	ZNF292
DLBCL_LS4593	Mayo/Iowa	female	na	67	1	0	0	1	1	3	0	0	59	0	47.6	0	yes	BTG1	CREBBP	HIST1H1E	HIST1H2AC	POU2AF1	ZFAT	FAS	PTEN	RB1
DLBCL_LS4616	Mayo/Iowa	female	GCB	81	1	0	0	0	0	1	0	0	58.8	0	47	0	no	BCL2	BTG1	CREBBP	HIST2H2BE	KMT2D	SGK1	STAT3	TLR2	TP53	BTG2	ETV6	ARID1A	GNAI2	RHOA	SETD2	HNRNPD	LIN54	MYB	TNFAIP3
DLBCL_LS4618	Mayo/Iowa	male	GCB	60	0	0	0	0	0	0	0	0	58.3	0	46.9	0	yes	BCL2	CREBBP	IGLL5	IRF8	SGK1	TP53
DLBCL_LS4619	Mayo/Iowa	male	GCB	88	1	1	0	1	1	4	0	0	6	1	6.4	1	yes	BCL2	BTG1	CARD11	HIST1H2AC	PRDM1	BTG2	CD7	ZBTB7A	CD58	PRDM1	CDKN2A
DLBCL_LS762	Mayo/Iowa	female	Unclassified	88	1	1	1	1	0	4	0	0	1.2	1	3.4	1	no	CARD11	EZH2
DLBCL_LS843	Mayo/Iowa	male	na	59	0	1	1	1	0	3	0	0	6.5	1	13.7	1	yes	BCL2	CREBBP	EZH2	GNA13	HLA-A	KLHL6	KMT2D	MAP2K1	POU2F2	TBL1XR1	ZFP36L1	ZFAT
DLBCL_LS951	Mayo/Iowa	male	GCB	63	1	0	1	1	0	3	0	0	0.7	1	1	1	yes	CD58	DTX1	FAS	KLHL6	NFKBIE	PIM1	TMEM30A	FAS	PTEN	TMEM30A	ZNF292	PRDM1
DLBCL_MC_F064AB	BWH/DFCI/Mayo	female	GCB	61	1	0	0	1	0	2	0	0	59.6333	0	59.6333	0	yes	ACTB	BCL2	CCND3	DTX1	HIST1H1B	HIST2H2BE	KMT2D	NLRP8	PDE4DIP	PRDM1	SGK1	ETV6	GNAI2	RHOA	SETD2	ZNF292
DLBCL_MC_F089_MLB	BWH/DFCI/Mayo	female	ABC	77	1	1	0	1	0	3	0	0	1.6333	1	1.7	1	yes	HIST1H1D	PIM1	S1PR2	SMARCA4	GNAI2	RHOA	SETD2
DLBCL_MC_F139_LJF	BWH/DFCI/Mayo	male	GCB	76	1	1	0	0	0	2	0	0	41.1333	0	41.1333	0	yes	CARD11	CD58	CD83	CREBBP	DTX1	EBF1	FAS	GNAI2	HIST1H1C	HIST1H2AC	HIST1H2BK	KLHL6	LTB	NFKBIA	PIM1	RHOA	SF3B1	SGK1	TOX	ZC3H12A	ZFAT
DLBCL_MC_F210_GWC	BWH/DFCI/Mayo	male	Unclassified	57	0	0	0	0	0	0	na	0	64.4333	0	64.4333	0	yes	HIST1H1E	PDE4DIP	SGK1	highCD7	highZBTB7A	ZNF292	PRDM1
DLBCL_MC_F218_RAP	BWH/DFCI/Mayo	male	Unclassified	83	1	0	0	0	0	1	0	0	13.0333	0	13.0333	0	yes	ACTB	GNA13	HIST1H1C	HIST1H1E	NFKBIE	TNFRSF14	ZFP36L1	CCND3	NFKBIE
DLBCL_MC_F231_CAO	BWH/DFCI/Mayo	male	ABC	66	1	1	0	1	0	3	0	0	46.7667	0	46.7667	0	yes
DLBCL_MC_F262_WLC	BWH/DFCI/Mayo	male	ABC	81	1	1	1	1	0	4	0	0	2.8333	1	3.4333	1	yes	CD58	EBF1	HIST1H1E	HLA-B	IGLL5	NLRP8	NOTCH2	SPEN
DLBCL_MC_F300_TBF	BWH/DFCI/Mayo	male	GCB	86	1	0	1	1	0	3	0	0	17.4	0	17.4	0	yes	BCL10	BCL2	BTG1	EBF1	EZH2	GABRA2	HIST1H2BK	KLHL6	KMT2D	MAP2K1	MYD88	TBL1XR1	TLR2	TMEM30A	TMEM30A	ZNF292	PRDM1	MYB	TNFAIP3
DLBCL_MC_F339_JPS2	BWH/DFCI/Mayo	female	ABC	59	0	1	1	1	1	4	0	0	1.6333	1	5	1	yes	B2M	ETV6	HIST1H1B	HLA-B	IGLL5	MEF2B	PIM1	TMSB4X	ZC3H12A	PRDM1
DLBCL_MC_F344_CJS	BWH/DFCI/Mayo	female	GCB	80	1	1	1	0	0	3	0	0	57.6	0	57.6	0	yes	BCL2	BRAF	EZH2	GNA13	GNAI2	KMT2D	MYD88	RHOA	SF3B1	SGK1	TMSB4X	TNFRSF14	FAS	PTEN	TNFRSF14	TOX
DLBCL_MC_F349_BJJ	BWH/DFCI/Mayo	female	GCB	69	1	1	0	1	0	3	0	0	90.4	0	90.4	0	yes	BCL2	CREBBP	EZH2	HLA-A	HVCN1	RB1
DLBCL_MC_F358_WDS	BWH/DFCI/Mayo	male	GCB	70	1	1	1	1	1	5	0	0	8.1667	1	28.2667	1	yes	BCL2	DTX1	EZH2	GNA13	HIST1H1C	HIST1H2BK	IRF8	KMT2D	PIM1	PTEN	ZFAT	TNFRSF14
DLBCL_MC_F496DMP	BWH/DFCI/Mayo	female	ABC	70	1	1	1	1	0	4	0	0	40.7	1	40.7	1	yes	EP300	HIST1H1E	KMT2D	PDE4DIP	ZEB2	CD58	MYB	TNFAIP3
DLBCL_MC_F500_ECU	BWH/DFCI/Mayo	male	ABC	53	0	0	0	1	0	1	0	0	72.3667	0	72.3667	0	yes	CIITA	HIST1H2BC	PDE4DIP	PRDM1	HNRNPD	LIN54
DLBCL_MC_F519_ALT	BWH/DFCI/Mayo	female	ABC	82	1	0	0	1	0	2	0	0	16.4	1	91.7	0	yes	DOCK1	IGLL5	PIM1	PRDM1	SPEN	TMSB4X	PRDM1	CDKN2A
DLBCL_MC_F606_DMJ	BWH/DFCI/Mayo	male	GCB	60	1	0	0	1	1	3	0	0	81.7	0	81.7	0	yes	BCL2	CREBBP	STAT6	FAS	PTEN	TMEM30A	ZNF292	PRDM1	MYB	TNFAIP3	CDKN2A
DLBCL_MC_F648_JKW	BWH/DFCI/Mayo	female	ABC	55	0	1	0	0	0	1	0	0	11.8333	1	22.8333	1	yes	ACTB	CARD11	FAS	LYN	MEF2B	TP53	KRAS	TMEM30A	ZNF292	PRDM1	MYB	TNFAIP3	TOX
DLBCL_MC_F739_AMA3	BWH/DFCI/Mayo	male	GCB	62	1	0	0	1	0	2	0	0	92.3667	0	92.3667	0	yes	BCL2	CREBBP	HIST1H1C	HIST1H1E	KMT2D	SGK1	STAT6	TNFRSF14	TP53	ZEB2	ZFAT	highCD7	highZBTB7A	ARID1A	TNFRSF14	GNAI2	RHOA	SETD2	HNRNPD	LIN54	ZNF292	PRDM1	MYB	TNFAIP3	CDKN2A
DLBCL_MC_F815_BAT	BWH/DFCI/Mayo	male	GCB	53	0	1	0	1	0	2	0	0	5.4	1	13.2333	1	yes	BCL2	CREBBP	EBF1	HIST1H2AC	IRF8	LTB	LYN	MYD88	NFKBIA	PDE4DIP	STAT3	TBL1XR1	BTG2	CCND3	NFKBIE	RB1	TNFRSF14	HNRNPD	LIN54	MYB	TNFAIP3
DLBCL_MC_F886_EJH	BWH/DFCI/Mayo	male	Unclassified	70	1	0	0	0	0	1	0	0	14.1667	1	30.1333	0	yes
DLBCL_MC_F925_DLR	BWH/DFCI/Mayo	male	ABC	65	1	0	0	0	0	1	0	0	72.5333	0	72.5333	0	yes
DLBCL_MC_F927_JHS	BWH/DFCI/Mayo	male	ABC	50	0	0	0	0	0	0	0	0	5.6333	0	5.6333	0	yes
DLBCL_MC_F959_ERM	BWH/DFCI/Mayo	male	ABC	59	0	1	1	1	1	4	0	0	82.7667	0	82.7667	0	yes	HIST1H1C	IGLL5	KMT2D	MYD88	POU2F2	TP53	highKRAS	ZFAT	TMEM30A	ZNF292	PRDM1	MYB	TNFAIP3	TOX
DLBCL_MC_F990_MNA	BWH/DFCI/Mayo	female	ABC	86	1	1	0	0	0	2	0	0	0.2333	1	0.2333	1	yes	BRAF	BTG1	BTG2	CD79B	CIITA	ETV6	MYD88	PIM1	SPEN	RB1	CD58	FUBP1	ARID1A	TNFRSF14	GNAI2	RHOA	SETD2	TOX	CDKN2A
DLBCL_RICOVER_1013	RICOVER	male	GCB	65	1	0	0	0	0	1	0	0	7.1622	1	21.1253	1	yes	BCL2	BTG1	CREBBP	HIST1H1D	KMT2D
DLBCL_RICOVER_1018	RICOVER	male	ABC	67	1	1	0	1	0	3	0	0	0.3943	1	0.3943	1	yes	DTX1	HIST1H1B	HIST1H1C	HIST1H2BC	HLA-B	KLHL6	NFKBIA	PDE4DIP	PIM1	SGK1	ZFP36L1	KRAS	CCND3	NFKBIE	ZFAT	FAS	PTEN	CD58	FUBP1	ARID1A	TNFRSF14	GNAI2	RHOA	SETD2
DLBCL_RICOVER_102	RICOVER	male	Unclassified	73	1	0	0	0	0	1	0	0	54.5051	1	54.5051	1	yes	NFKBIA	ZEB2	ZFP36L1
DLBCL_RICOVER_1032	RICOVER	female	ABC	72	1	1	0	1	0	3	0	0	13.076	1	27.2361	1	yes	BTG1	CARD11	ETV6	HIST1H2AC	HIST1H3B	HLA-B	MYD88	PIM1	TBL1XR1	TP53	ZFAT	RB1	S1PR2	SMARCA4	CD7	ZBTB7A	TOX
DLBCL_RICOVER_1045	RICOVER	female	na	74	1	0	0	1	1	3	0	0	45.0431	1	45.0431	1	yes	B2M	BCL6	CD83	GNAI2	HIST1H1C	MYD88	RHOA	SF3B1	STAT3
DLBCL_RICOVER_1046	RICOVER	male	GCB	64	1	0	0	1	0	2	0	0	73.1335	0	73.1335	0	yes	BTG1	CREBBP	EEF1A1	GABRA2	KMT2D	STAT6	TP53	ZFAT	FAS	PTEN	RB1	GNAI2	RHOA	SETD2	HNRNPD	LIN54	TOX
DLBCL_RICOVER_105	RICOVER	male	na	68	1	0	0	1	1	3	0	0	17.9713	1	22.8008	1	yes	PRKCB	SPEN	CDKN2A
DLBCL_RICOVER_1060	RICOVER	male	ABC	71	1	0	0	0	0	1	0	0	67.0883	0	67.0883	0	yes	B2M	TNFRSF14	TMEM30A	ZNF292	PRDM1
DLBCL_RICOVER_1061	RICOVER	male	GCB	67	1	0	0	1	0	2	0	0	4.3368	1	4.3368	1	yes	B2M	BTG1	CD58	EBF1	HIST1H1B	HIST1H1D	HIST1H1E	HIST1H2BK	HIST1H3B	KMT2D	LTB	MAP2K1	PRDM1	RHOA	SGK1	TMSB4X	TNFRSF14
DLBCL_RICOVER_107	RICOVER	female	Unclassified	61	1	1	1	1	1	5	0	0	4.8296	1	4.8296	1	yes	BCL11A	DOCK1	GRHPR	IKZF3	KMT2D	PDE4DIP	FAS	PTEN	RB1	CD58	FUBP1	HNRNPD	LIN54	TMEM30A	ZNF292	PRDM1	MYB	TNFAIP3
DLBCL_RICOVER_1072	RICOVER	male	GCB	78	1	0	0	0	0	1	0	0	70.6694	0	70.6694	0	yes	BTG1	CD83	EBF1	EEF1A1	HIST1H1E	IRF8	KLHL6	LTB	MYD88	ZFAT	RB1	CD58	FUBP1	highTNFRSF14	GNAI2	RHOA	SETD2	HNRNPD	LIN54	ZNF292	PRDM1	MYB	TNFAIP3	CDKN2A
DLBCL_RICOVER_1081	RICOVER	female	GCB	67	1	0	0	1	0	2	0	0	73.5606	0	73.5606	0	yes	BCL10	BTG1	BTG2	CD70	CREBBP	HIST1H2AC	IKZF3	KMT2D	LYN	SF3B1	SIN3A	STAT3	ZC3H12A	ZFP36L1	highKRAS	BTG2	FAS	PTEN	ETV6	TMEM30A	MYB	TNFAIP3	TOX
DLBCL_RICOVER_1106	RICOVER	male	ABC	63	1	0	0	0	0	1	0	1	69.6509	0	69.6509	0	yes	ACTB	CCND3	CD79B	HIST1H1E	HIST1H2AC	IGLL5	IRF8	LTB	MYD88	PIM1	TBL1XR1	ZFAT	GNAI2	RHOA	SETD2
DLBCL_RICOVER_111	RICOVER	female	Unclassified	68	1	1	0	0	0	2	0	0	45.7331	1	45.7331	1	yes	BCL11A	CD79B	GNA13	KMT2D	POU2F2	SPEN	TMSB4X
DLBCL_RICOVER_1138	RICOVER	female	GCB	71	1	1	1	0	0	3	0	0	4.5667	0	73.5606	0	yes	B2M	BRAF	CD83	EBF1	FAS	HIST1H1E	HIST1H2BC	HIST1H2BK	NFKBIA	NFKBIE	PDE4DIP	PIM1	SGK1	STAT3	TNFAIP3	ZFP36L1
DLBCL_RICOVER_1144	RICOVER	male	ABC	62	1	0	0	0	0	1	0	0	22.9322	1	22.9322	1	yes	BCL6	CARD11	DTX1	FAS	HIST1H2AC	LTB	MYD88	POU2F2	PRDM1	TMEM30A	TNFAIP3
DLBCL_RICOVER_1150	RICOVER	female	ABC	67	1	1	0	1	0	3	0	0	53.0595	1	59.039	1	yes	BCL11A	BTG1	CD70	HIST1H2AM	KLHL6	PRDM1	CCND3	NFKBIE	FUBP1
DLBCL_RICOVER_1165	RICOVER	male	ABC	70	1	0	0	1	0	2	0	0	3.8439	1	3.8439	1	yes	CREBBP	IGLL5	MYD88	TP53	ZEB2	ZFAT
DLBCL_RICOVER_1169	RICOVER	female	ABC	68	1	0	0	0	0	1	0	0	66.4641	0	66.4641	0	yes
DLBCL_RICOVER_1190	RICOVER	female	ABC	75	1	1	0	1	0	3	0	0	64.1971	0	64.1971	0	yes	CREBBP	HLA-A	KRAS
DLBCL_RICOVER_1192	RICOVER	female	ABC	76	1	0	0	0	0	1	0	0	69.2567	0	69.2567	0	yes	BTG1	BTG2	CD79B	KMT2D	MYD88	PIM1	KRAS	BTG2	ETV6	TOX
DLBCL_RICOVER_1199	RICOVER	male	na	71	1	0	0	0	0	1	0	0	68.3696	0	68.3696	0	yes	ACTB	BCL2	BTG1	EBF1	EEF1A1	HIST1H1B	HIST1H1C	HIST1H2AC	IRF8	STAT3
DLBCL_RICOVER_120	RICOVER	female	ABC	74	1	1	0	1	0	3	0	0	84.1725	1	84.1725	1	yes	B2M	BTG1	CD79B	EEF1A1	IGLL5	KMT2D	PIM1	TMSB4X	TNFAIP3	PRDM1	MYB	TNFAIP3
DLBCL_RICOVER_1204	RICOVER	male	na	66	1	1	0	0	0	2	0	0	66.4641	0	66.4641	0	yes	BCL11A	BTG1	CD79B	ETV6	HIST1H1C	HIST1H1D	HIST1H1E	HIST1H2AC	IRF8	KMT2D	LTB	PIM1	TMSB4X	ZC3H12A	FAS	PTEN	TOX	CDKN2A
DLBCL_RICOVER_1210	RICOVER	male	na	77	1	1	0	0	0	2	0	0	13.4374	1	20.5667	1	yes	CREBBP	EEF1A1	EZH2	HIST1H1C	PIM1	SGK1	STAT6	TP53	ETV6	ARID1A	HNRNPD	LIN54	PRDM1
DLBCL_RICOVER_1219	RICOVER	female	ABC	77	1	0	1	1	1	4	1	0	8.4107	1	8.4107	1	yes	ACTB	HLA-A	IGLL5	KLHL6	MYD88	PIM1	TBL1XR1	GNAI2	RHOA	SETD2	TOX
DLBCL_RICOVER_1235	RICOVER	male	Unclassified	66	1	0	0	0	0	1	0	0	64.4928	0	64.4928	0	yes	BCL2	CREBBP	KMT2D	NLRP8	PIM1	SPEN	TMSB4X	TP53	ZFP36L1	CCND3	NFKBIE	FAS	PTEN	ETV6	FUBP1	ARID1A	TNFRSF14	GNAI2	RHOA	SETD2
DLBCL_RICOVER_1237	RICOVER	male	Unclassified	69	1	1	0	1	0	3	0	0	63.0472	0	63.0472	0	yes	BCL6	BTG1	DTX1	MYD88	CD7	ZBTB7A	HNRNPD	LIN54	ZNF292	PRDM1
DLBCL_RICOVER_1247	RICOVER	male	Unclassified	77	1	1	0	0	0	2	0	0	10.0205	1	21.7495	1	yes	ACTB	CD79B	HIST1H1C	HIST1H1E	HIST1H3B	KLHL6	STAT3
DLBCL_RICOVER_1248	RICOVER	male	ABC	78	1	1	0	1	0	3	0	1	6.9651	1	9.5606	1	yes	ETV6	HLA-B	HLA-C	IGLL5	KLHL6	MYD88	PIM1	SPEN	BTG2	ZFAT	S1PR2	SMARCA4	CD7	ZBTB7A	HNRNPD	LIN54
DLBCL_RICOVER_1257	RICOVER	male	na	68	1	1	0	1	0	3	0	0	61.1745	0	61.1745	0	yes	BTG1	HIST1H1E	PRDM1	S1PR2	SMARCA4	ZNF292	PRDM1	TOX	CDKN2A
DLBCL_RICOVER_126	RICOVER	female	GCB	72	1	0	0	1	0	2	0	0	48.0986	1	48.0986	1	yes	BCL2	BCL6	EP300	KMT2D	PRKCB	TNFRSF14	TP53	ETV6	HNRNPD	LIN54	TOX	CDKN2A
DLBCL_RICOVER_1263	RICOVER	male	na	62	1	1	1	1	1	5	0	0	61.7659	0	61.7659	0	yes	BCL2	BCL6	CARD11	CREBBP	DTX1	HLA-B	HVCN1	POU2AF1	SGK1	TMEM30A	TNFRSF14	CCND3	NFKBIE
DLBCL_RICOVER_1269	RICOVER	female	GCB	74	1	0	0	0	0	1	0	0	59.4333	0	59.4333	0	yes	BCL2	KMT2D	LTB	POU2F2	PTEN	SF3B1	TLR2	TNFRSF14	ETV6	highCD7	highZBTB7A	HNRNPD	LIN54	TMEM30A
DLBCL_RICOVER_1278	RICOVER	male	na	73	1	1	1	1	0	4	0	0	2.2669	1	2.7598	1	yes	BCL11A	BCL2	BTG1	ETS1	ETV6	GRHPR	HIST1H1B	HIST1H1C	HIST1H1D	HIST1H2AC	HLA-A	HLA-B	HLA-C	MAP2K1	MYD88	PIM1	STAT6	TP53	UBE2A	ZFP36L1
DLBCL_RICOVER_1283	RICOVER	male	GCB	61	1	0	0	0	0	1	0	0	3.8439	0	3.8439	0	yes	BCL2	CREBBP	ETS1	POU2F2	PTEN	ZFAT	TOX
DLBCL_RICOVER_1287	RICOVER	female	ABC	75	1	1	0	1	0	3	0	0	1.3799	1	1.3799	1	yes	TMSB4X	HNRNPD	LIN54
DLBCL_RICOVER_1289	RICOVER	female	ABC	72	1	1	0	0	0	2	0	0	3.384	0	3.384	0	yes	BTG1	CARD11	CD79B	CREBBP	DTX1	ETV6	GRHPR	HIST1H1D	HIST1H2AC	HIST1H2BC	HIST1H2BK	HIST1H3B	IGLL5	IKZF3	MYD88	PIM1
DLBCL_RICOVER_1293	RICOVER	female	na	67	1	1	0	1	1	4	0	0	3.1869	0	3.1869	0	yes	BCL11A	CD79B	ETV6	GRHPR	HLA-B	IGLL5	MYD88	PDE4DIP	PIM1	PRKCB	STAT6	TBL1XR1	TMEM30A	TMSB4X	ZFP36L1	ZFAT	ETV6	TMEM30A	PRDM1	MYB	TNFAIP3
DLBCL_RICOVER_1299	RICOVER	female	na	72	1	0	0	0	0	1	0	0	1.8398	0	2.8255	0	yes	BTG2	DTX1	ETS1	GRHPR	HIST1H1B	LYN	PIM1	STAT3	TBL1XR1	TOX	ZFAT
DLBCL_RICOVER_1329	RICOVER	male	ABC	72	1	1	0	1	0	3	0	0	0.2957	0	0.2957	0	yes	HLA-B	MYD88	highBTG2	FUBP1	TNFRSF14	CDKN2A
DLBCL_RICOVER_134	RICOVER	male	ABC	69	1	0	0	0	0	1	0	0	107.597	0	107.597	0	yes	BCL6	BTG1	CREBBP	ETV6	HLA-A	HLA-B	KLHL6	MYD88	PIM1	PTPN6	highKRAS	FUBP1
DLBCL_RICOVER_147	RICOVER	female	Unclassified	69	1	0	0	0	0	1	0	0	104.838	0	104.838	0	yes
DLBCL_RICOVER_148	RICOVER	female	GCB	70	1	0	0	0	0	1	0	0	13.7988	1	32.6899	1	yes	BRAF	EBF1	KLHL6	PRKCB	SGK1	TOX	ARID1A	TNFRSF14
DLBCL_RICOVER_150	RICOVER	male	ABC	65	1	0	0	1	0	2	0	1	41.1992	1	41.1992	1	yes	CD79B	EEF1A1	EP300	HIST1H2BK	HLA-A	MYD88	PIM1	ZFP36L1	ETV6	S1PR2	SMARCA4	CD7	ZBTB7A	CD58	FUBP1	MYB	TNFAIP3	TOX
DLBCL_RICOVER_151	RICOVER	female	na	73	1	0	0	0	0	1	0	0	104.674	0	104.674	0	yes	ACTB	BTG1	CD83	EBF1	ETS1	GNA13	HIST1H1C	HIST1H1E	HIST1H2AM	PIM1	TP53	ZFP36L1	ZFAT	HNRNPD	LIN54	MYB	TNFAIP3
DLBCL_RICOVER_173	RICOVER	male	ABC	66	1	0	0	1	0	2	0	1	102.275	0	102.275	0	yes	BTG1	ETV6	HIST1H1C	MYD88	PRDM1
DLBCL_RICOVER_174	RICOVER	female	ABC	76	1	1	1	1	1	5	0	0	63.4743	1	63.4743	1	yes	FAS	NOTCH2	TLR2	TP53	BTG2	CCND3	NFKBIE	FAS	PTEN	CD58	FUBP1	ARID1A	TNFRSF14	GNAI2	RHOA	SETD2	HNRNPD	LIN54
DLBCL_RICOVER_181	RICOVER	female	Unclassified	69	1	1	0	1	1	4	0	0	6.2752	1	6.2752	1	yes	BCL10	BTG1	BTG2	CD58	CD79B	DTX1	EBF1	HIST1H2BK	HIST2H2BE	IGLL5	KMT2D	LYN	NOTCH2	PIM1	SGK1	TMSB4X	TMEM30A	ZNF292
DLBCL_RICOVER_197	RICOVER	male	GCB	70	1	0	1	1	1	4	0	0	25.692	1	25.692	1	yes	IRF8	SF3B1	TOX	highKRAS	TNFRSF14	GNAI2	RHOA	SETD2	MYB	TNFAIP3
DLBCL_RICOVER_208	RICOVER	male	na	64	1	1	0	0	0	2	0	0	1.7741	1	10.4476	1	yes	BCL2	EP300	GNAI2	MEF2B	POU2AF1	RHOA	TP53	FAS	PTEN	ETV6	RB1	CD7	ZBTB7A	TNFRSF14	GNAI2	RHOA	SETD2	TOX	CDKN2A
DLBCL_RICOVER_215	RICOVER	female	ABC	63	1	1	0	1	0	3	0	0	28.3532	1	43.0062	1	yes	DTX1	ZC3H12A	CCND3	NFKBIE
DLBCL_RICOVER_216	RICOVER	female	ABC	69	1	0	0	1	0	2	0	0	38.5051	1	100.731	0	yes	MEF2B
DLBCL_RICOVER_221	RICOVER	male	na	70	1	0	0	1	1	3	0	0	21.4867	1	22.8337	1	yes	CREBBP	HIST1H1E	IGLL5	PIM1	PRDM1	ZC3H12A	RB1	ZNF292	PRDM1
DLBCL_RICOVER_224	RICOVER	female	na	75	1	0	0	0	0	1	0	0	69.0924	1	70.8994	1	yes	CD79B	PIM1	PRDM1	PTEN	SIN3A	ZNF292
DLBCL_RICOVER_253	RICOVER	female	GCB	69	1	0	0	0	0	1	0	0	93.1417	1	93.1417	1	yes	DOCK1	KMT2D	TP53	highKRAS	BTG2	highCCND3	highNFKBIE	highZFAT	S1PR2	SMARCA4	CD7	ZBTB7A	CD58	FUBP1	ARID1A	TNFRSF14	GNAI2	RHOA	SETD2	HNRNPD	LIN54	highTOX	CDKN2A
DLBCL_RICOVER_258	RICOVER	male	Unclassified	68	1	0	0	1	1	3	0	0	3.6797	1	3.6797	1	yes	BCL10	HIST2H2BE	IRF8	MYD88	TBL1XR1	TNFAIP3
DLBCL_RICOVER_266	RICOVER	female	ABC	65	1	0	0	0	0	1	0	0	83.1211	1	96.7556	0	yes	IGLL5	TMSB4X	S1PR2	SMARCA4	CD7	ZBTB7A	GNAI2	RHOA	SETD2	HNRNPD	LIN54	CDKN2A
DLBCL_RICOVER_267	RICOVER	male	GCB	70	1	0	0	1	0	2	0	0	36.5667	1	36.5667	1	yes	ACTB	BCL2	BTG1	CCND3	CD79B	CREBBP	GNAI2	HIST1H2BK	HVCN1	IRF8	KMT2D	MEF2B	PIM1	TMSB4X
DLBCL_RICOVER_269	RICOVER	female	GCB	63	1	0	0	1	1	3	1	0	98.037	0	98.037	0	yes	BCL2	CREBBP	HIST1H3B	PIM1	RHOA	SGK1	KRAS	BTG2	ETV6	GNAI2	RHOA	SETD2
DLBCL_RICOVER_274	RICOVER	male	ABC	78	1	1	0	1	0	3	0	0	4.9281	1	4.9281	1	yes	ACTB	BTG1	CARD11	HIST1H1B	HIST1H1C	HIST1H1D	HIST1H1E	HIST1H2AC	HIST1H2AM	HIST2H2BE	IGLL5	MYD88	PIM1	TP53	KRAS	ZFAT	ETV6
DLBCL_RICOVER_288	RICOVER	male	ABC	62	1	0	0	0	0	1	0	0	98.4641	0	98.4641	0	yes	ACTB	BCL6	BTG1	EBF1	HIST1H1C	PDE4DIP	TP53	CD7	ZBTB7A	GNAI2	RHOA	SETD2	HNRNPD	LIN54	TMEM30A	ZNF292	PRDM1	MYB	TNFAIP3	CDKN2A
DLBCL_RICOVER_290	RICOVER	male	ABC	65	1	0	0	1	0	2	0	0	93.5688	0	93.5688	0	yes	CD70	CREBBP	EBF1	EEF1A1	FAS	HIST1H2BK	HLA-B	MYD88	PDE4DIP	SPEN	TNFAIP3	UBE2A	KRAS	PRDM1	MYB	TNFAIP3
DLBCL_RICOVER_299	RICOVER	female	GCB	62	1	0	0	0	0	1	0	0	91.3676	0	91.3676	0	yes	BCL2	BTG1	CD79B	CREBBP	EP300	KMT2D	PIM1	TNFRSF14	BTG2	ZFAT	S1PR2	SMARCA4	CD7	ZBTB7A	CD58	FUBP1	ARID1A	TNFRSF14	GNAI2	RHOA	SETD2	HNRNPD	LIN54	TMEM30A	ZNF292	PRDM1	CDKN2A
DLBCL_RICOVER_314	RICOVER	male	na	67	1	0	0	0	0	1	0	0	98.3326	0	98.3326	0	yes	CARD11	GNA13	KLHL6	PIM1	POU2F2	TP53	TMEM30A	ZNF292	PRDM1
DLBCL_RICOVER_320	RICOVER	male	GCB	71	1	0	0	0	0	1	0	0	89.462	1	89.462	1	yes	TNFRSF14
DLBCL_RICOVER_325	RICOVER	male	na	68	1	1	0	0	0	2	0	0	15.6386	1	53.3224	1	yes	NLRP8	TP53	ZFAT	CDKN2A
DLBCL_RICOVER_335	RICOVER	male	GCB	64	1	0	0	1	1	3	0	0	97.1828	0	97.1828	0	yes	BRAF	EBF1	HIST1H1C	HIST1H1D	HIST2H2BE	PIM1	SGK1	TLR2	TP53	ETV6	RB1	S1PR2	SMARCA4	CD7	ZBTB7A	CD58	FUBP1	ARID1A	GNAI2	RHOA	SETD2	CDKN2A
DLBCL_RICOVER_336	RICOVER	female	Unclassified	71	1	1	1	1	0	4	0	0	66.037	0	66.037	0	yes	CD58	DTX1	FAS	HIST1H1D	HIST1H2BK	IGLL5	NFKBIE	PIM1	SGK1	STAT3	ZFP36L1	BTG2	ARID1A	GNAI2	RHOA	SETD2	TMEM30A	ZNF292	PRDM1
DLBCL_RICOVER_338	RICOVER	male	GCB	64	1	0	0	0	0	1	0	0	94.653	0	94.653	0	yes	ACTB	CD58	DOCK1	FAS	HLA-B	IKZF3	LTB	MAP2K1	POU2F2	SGK1
DLBCL_RICOVER_342	RICOVER	male	GCB	79	1	0	0	0	0	1	0	0	3.154	1	3.154	1	yes	ACTB	CD58	EEF1A1	GNA13	IGLL5
DLBCL_RICOVER_361	RICOVER	female	GCB	69	1	1	0	0	0	2	0	0	83.3183	0	83.3183	0	yes	BRAF	HLA-B	KLHL6	SGK1	SIN3A	TMSB4X	ZFP36L1
DLBCL_RICOVER_384	RICOVER	female	GCB	66	1	1	0	0	0	2	0	0	93.1417	0	93.1417	0	yes	BCL2	CREBBP	EBF1	GNA13	HIST1H1D	HIST2H2BE	HVCN1	KMT2D	PDE4DIP	TNFRSF14	BTG2	FAS	PTEN	RB1	CD58	FUBP1	ARID1A	TNFRSF14	HNRNPD	LIN54	PRDM1	TOX	CDKN2A
DLBCL_RICOVER_401	RICOVER	female	na	62	1	0	0	0	0	1	0	0	36.501	1	83.3183	0	yes	BCL2	EP300	KMT2D	POU2AF1	TNFAIP3	TNFRSF14	TP53	ZFAT	ETV6	FUBP1	ARID1A	TNFRSF14	GNAI2	RHOA	SETD2	HNRNPD	LIN54	CDKN2A
DLBCL_RICOVER_408	RICOVER	male	GCB	69	1	0	0	1	1	3	0	0	87.9179	0	87.9179	0	yes	EBF1	PDE4DIP	RHOA	TNFRSF14	TOX	ZFAT	TNFRSF14
DLBCL_RICOVER_417	RICOVER	male	ABC	66	1	0	0	0	0	1	0	1	89.6591	0	89.6591	0	yes	BTG1	CD79B	DTX1	HLA-C	MYD88	PIM1	PRDM1	ETV6	CD7	ZBTB7A	TMEM30A	PRDM1	MYB	TNFAIP3
DLBCL_RICOVER_431	RICOVER	male	ABC	66	1	1	0	1	0	3	0	0	92.2875	1	92.2875	0	yes	CD79B	EP300	ETS1	GRHPR	HIST1H2AC	HLA-A	HLA-B	KLHL6	MYD88	PIM1	SF3B1	TMSB4X	KRAS	ZFAT	CD58
DLBCL_RICOVER_440	RICOVER	female	na	62	1	1	0	1	0	3	0	0	89.462	0	89.462	0	yes	BCL2	CARD11	GNA13	HIST2H2BE	KMT2D	MEF2B	TP53	CCND3	NFKBIE	highZFAT	FAS	PTEN	CD7	ZBTB7A	HNRNPD	LIN54	MYB	TNFAIP3	CDKN2A
DLBCL_RICOVER_449	RICOVER	male	na	73	1	0	0	0	0	1	0	1	84.6982	0	84.6982	0	yes	BTG1	CD79B	HIST1H1B	HLA-A	KMT2D	MYD88	PIM1	TBL1XR1	TMSB4X	CD58
DLBCL_RICOVER_451	RICOVER	female	Unclassified	78	1	1	0	1	1	4	0	0	86.768	0	86.768	0	yes	BCL10	BTG2	CD58	CD70	EBF1	FAS	HLA-A	MEF2B	NOTCH2	TNFAIP3
DLBCL_RICOVER_463	RICOVER	female	GCB	74	1	0	0	1	0	2	0	0	1.2156	1	2.2669	1	yes	CREBBP	NFKBIA	TNFRSF14	TNFRSF14
DLBCL_RICOVER_467	RICOVER	male	ABC	62	1	0	0	0	0	1	0	0	94.5544	0	94.5544	0	yes	ETV6	KMT2D	PRDM1	TBL1XR1	TP53	S1PR2	SMARCA4	CD7	ZBTB7A	HNRNPD	LIN54	PRDM1	TOX
DLBCL_RICOVER_469	RICOVER	female	GCB	77	1	1	1	0	0	3	0	0	16.2957	1	16.2957	1	yes	B2M	BCL2	EBF1	EZH2	IRF8	KMT2D	TNFAIP3	TNFRSF14	ZFAT	TNFRSF14
DLBCL_RICOVER_473	RICOVER	male	ABC	66	1	0	0	0	0	1	0	0	86.7023	0	86.7023	0	yes	ACTB	BCL10	HIST1H1C	KMT2D	NOTCH2	PRDM1	TMEM30A	TNFAIP3	TNFRSF14
DLBCL_RICOVER_478	RICOVER	female	Unclassified	75	1	1	1	1	0	4	0	0	5.1253	1	5.1253	1	yes	BCL10	MYD88	ZEB2	FUBP1	ARID1A	TNFRSF14
DLBCL_RICOVER_496	RICOVER	female	GCB	66	1	0	0	0	0	1	0	0	91.3347	0	91.3347	0	yes	PDE4DIP	CD58	FUBP1	ARID1A	TNFRSF14	HNRNPD	LIN54	ZNF292
DLBCL_RICOVER_506	RICOVER	female	ABC	70	1	1	0	1	0	3	0	0	42.0534	1	42.0534	1	yes	BTG2	CD79B	EP300	HLA-A	IGLL5	PIM1	TMSB4X	ZFAT	FAS	PTEN	HNRNPD	LIN54	CDKN2A
DLBCL_RICOVER_522	RICOVER	female	GCB	62	1	1	0	1	0	3	0	0	80.0329	0	80.0329	0	yes	BCL2	BTG1	CREBBP	DOCK1	EEF1A1	FAS	GNAI2	HIST1H1B	HIST1H1C	HIST1H2AM	HIST2H2BE	NFKBIA	RHOA	SGK1	highCD7	highZBTB7A	TNFRSF14	MYB	TNFAIP3
DLBCL_RICOVER_533	RICOVER	male	GCB	67	1	0	0	0	0	1	0	0	86.4723	0	86.4723	0	yes	CD58	KLHL6	RHOA	TNFRSF14	ETV6	RB1	CD58	FUBP1	ARID1A	TNFRSF14	GNAI2	RHOA	SETD2	HNRNPD	LIN54
DLBCL_RICOVER_543	RICOVER	female	na	75	1	1	0	1	0	3	0	0	15.0472	1	88.2793	1	yes	BTG1	PRKCB	TMSB4X
DLBCL_RICOVER_554	RICOVER	male	na	76	1	0	0	1	0	2	0	0	86.9322	0	86.9322	0	yes	CARD11	CD58	DTX1	ETS1	EZH2	HIST1H1E	KLHL6	LYN	PIM1	SGK1	BTG2
DLBCL_RICOVER_575	RICOVER	male	ABC	64	1	0	0	1	1	3	0	0	86.768	0	86.768	0	yes	BTG1	CD70	EEF1A1	FAS	HIST1H2AM	LTB	PDE4DIP	PTEN	PTPN6	TNFAIP3
DLBCL_RICOVER_577	RICOVER	female	GCB	70	1	1	0	0	0	2	0	0	4.1396	1	9.8234	1	yes	CREBBP	EP300	EZH2	HIST1H1E	KMT2D	PIM1	POU2AF1	SPEN	TNFRSF14	ZFAT	FAS	PTEN	RB1
DLBCL_RICOVER_583	RICOVER	male	ABC	74	1	1	0	1	0	3	0	0	66.2998	1	66.2998	1	yes	PRDM1
DLBCL_RICOVER_585	RICOVER	female	ABC	79	1	1	1	0	0	3	0	0	1.0842	1	1.0842	1	yes	BTG1	BTG2	CD79B	DTX1	EBF1	ETS1	ETV6	KLHL6	MYD88	PDE4DIP	PIM1	ZFAT	ETV6	S1PR2	SMARCA4	CD7	ZBTB7A	CDKN2A
DLBCL_RICOVER_597	RICOVER	male	ABC	65	1	0	0	0	0	1	0	1	85.2895	0	85.2895	0	yes	ACTB	CARD11	CD79B	GRHPR	HIST1H1D	HIST1H1E	HIST1H2BC	HIST1H2BK	MYD88	PIM1	TBL1XR1
DLBCL_RICOVER_617	RICOVER	female	GCB	65	1	0	0	0	0	1	0	0	83.5483	0	83.5483	0	yes	B2M	CD58	HIST1H1E	HIST1H2AM	LTB	PIM1	SIN3A	TNFAIP3	TNFRSF14	ZFP36L1
DLBCL_RICOVER_623	RICOVER	female	GCB	62	1	1	1	1	0	4	0	0	10.3819	1	16.4271	1	yes	EZH2	LTB	ZEB2	ZFP36L1	RB1	TNFRSF14
DLBCL_RICOVER_632	RICOVER	female	Unclassified	64	1	0	0	0	0	1	0	0	76.3203	0	76.3203	0	yes
DLBCL_RICOVER_678	RICOVER	male	na	70	1	0	0	0	0	1	0	0	83.7454	0	83.7454	0	yes	PDE4DIP	PTPN6	SPEN	TP53	KRAS	MYB	TNFAIP3
DLBCL_RICOVER_685	RICOVER	male	GCB	62	1	0	0	0	0	1	0	1	77.4045	0	77.4045	0	yes	BTG1	CD79B	ETV6	GRHPR	HLA-A	HLA-B	HLA-C	IGLL5	MYD88	PIM1	TBL1XR1	ZFP36L1	ZFAT	ETV6	S1PR2	SMARCA4	GNAI2	RHOA	SETD2	HNRNPD	LIN54	PRDM1	MYB	TNFAIP3
DLBCL_RICOVER_692	RICOVER	female	na	69	1	0	0	0	0	1	0	0	64.8214	1	74.5462	1	yes	ACTB	BTG2	CD70	CD79B	DTX1	EBF1	ETS1	GRHPR	HIST1H1E	HIST1H2AC	HIST1H2AM	HIST1H2BC	HLA-B	LTB	NFKBIA	PTPN6	SGK1	TNFAIP3	TNFRSF14	ZFP36L1	ETV6	RB1	MYB	TNFAIP3
DLBCL_RICOVER_694	RICOVER	male	Unclassified	61	1	0	0	0	0	1	0	0	82.1684	0	82.1684	0	yes	B2M	HIST1H1C
DLBCL_RICOVER_701	RICOVER	male	GCB	67	1	0	0	0	0	1	0	0	78.4559	0	78.4559	0	yes	BRAF	CD83	EBF1	HIST1H1D	LTB	SGK1	SPEN	TMEM30A	TMSB4X	TMEM30A	ZNF292	PRDM1
DLBCL_RICOVER_704	RICOVER	male	ABC	68	1	0	0	1	0	2	0	0	55.8522	0	55.8522	0	yes	B2M	POU2F2	PRDM1	TMSB4X	TMEM30A	ZNF292	PRDM1
DLBCL_RICOVER_711	RICOVER	female	GCB	65	1	1	0	1	0	3	0	0	6.2423	0	73.7577	0	yes	ETS1	HIST1H1C	HIST1H1D	HIST1H1E	HLA-A	SGK1	ZEB2	CD58	FUBP1	TNFRSF14	GNAI2	RHOA	SETD2
DLBCL_RICOVER_712	RICOVER	female	ABC	75	1	1	0	0	0	2	0	0	76.9446	0	76.9446	0	yes	BTG1	HIST1H1B	POU2F2	PRDM1	KRAS	ZFAT	MYB	TNFAIP3
DLBCL_RICOVER_720	RICOVER	male	ABC	69	1	0	0	0	0	1	0	0	76.7803	1	77.5359	0	yes	CD79B	MEF2B	MYD88	NLRP8	PIM1	TBL1XR1	S1PR2	SMARCA4	CD7	ZBTB7A	ZNF292	PRDM1	MYB	TNFAIP3
DLBCL_RICOVER_744	RICOVER	female	na	72	1	1	0	0	0	2	0	0	78.4559	0	78.4559	0	yes	BCL2	EZH2	IRF8	KMT2D	SPEN	TLR2	TMEM30A	TNFAIP3	TNFRSF14	FAS	PTEN	ARID1A	GNAI2	RHOA	SETD2	TMEM30A	ZNF292
DLBCL_RICOVER_763	RICOVER	male	ABC	63	1	0	0	0	0	1	0	0	76.1561	0	76.1561	0	yes	BTG1	CD79B	CD83	TMSB4X	CD58	FUBP1	ARID1A	TNFRSF14	HNRNPD	LIN54
DLBCL_RICOVER_773	RICOVER	female	ABC	70	1	1	0	1	0	3	0	0	10.1848	1	17.6427	1	yes	CREBBP	DOCK1	EEF1A1	KMT2D	LYN	MYD88	TBL1XR1	ZFAT
DLBCL_RICOVER_780	RICOVER	female	GCB	78	1	1	0	0	0	2	0	0	57.1335	1	57.1335	1	yes	BCL2	EEF1A1	GNA13	HIST1H1E	IGLL5	KMT2D	SIN3A	STAT3	TP53	KRAS	ZFAT	ETV6	RB1	GNAI2	RHOA	SETD2	TMEM30A	ZNF292	PRDM1	MYB	TNFAIP3
DLBCL_RICOVER_787	RICOVER	male	na	70	1	0	0	0	0	1	0	0	67.5811	0	79.54	0	yes	BCL11A	BRAF	CD58	CD83	LYN	SPEN	TNFRSF14	BTG2	ZFAT	CD58	FUBP1	ARID1A	TNFRSF14	HNRNPD	LIN54
DLBCL_RICOVER_822	RICOVER	female	ABC	79	1	1	0	0	0	2	0	0	73.3963	0	73.3963	0	yes	CREBBP	HIST1H1C	LYN	PIM1	TP53	KRAS	highZFAT	CDKN2A
DLBCL_RICOVER_826	RICOVER	female	ABC	76	1	1	0	1	1	4	0	0	78.4559	0	78.4559	0	yes	B2M	CCND3	CD79B	CD83	DTX1	ETS1	GNAI2	HIST1H1E	HLA-B	IGLL5	NOTCH2	PDE4DIP	PIM1	PTEN	TLR2	TOX	ARID1A	TNFRSF14	GNAI2	RHOA	SETD2	PRDM1	MYB	TNFAIP3
DLBCL_RICOVER_829	RICOVER	male	na	65	1	1	0	1	0	3	0	0	66.2669	0	66.2669	0	yes	ACTB	B2M	BCL10	BTG1	ETV6	HIST1H2AM	HIST2H2BE	HLA-B	LTB	MYD88	POU2AF1	PRDM1	SPEN	TMEM30A	TMSB4X	TP53	KRAS	highZFAT	TMEM30A	ZNF292	PRDM1	MYB	TNFAIP3
DLBCL_RICOVER_839	RICOVER	male	Unclassified	62	1	0	0	0	0	1	0	0	74.1191	1	74.1191	1	yes	STAT3	TMSB4X	TP53	CDKN2A
DLBCL_RICOVER_850	RICOVER	male	ABC	74	1	1	0	0	0	2	0	0	78.7844	0	78.7844	0	yes	BTG1	CD79B	IKZF3	MYD88	PIM1	TBL1XR1	TMSB4X	ZFP36L1	KRAS	highZFAT	FUBP1
DLBCL_RICOVER_865	RICOVER	female	ABC	75	1	1	0	1	0	3	0	0	74.4805	0	74.4805	0	yes	B2M	BCL10	HIST1H2AM	HIST1H3B	NOTCH2	PIM1	RHOA	SGK1	TMEM30A	TMSB4X	ZFAT	FAS	PTEN	TMEM30A	ZNF292	PRDM1
DLBCL_RICOVER_866	RICOVER	female	GCB	69	1	0	0	0	0	1	0	0	76.1889	0	76.1889	0	yes	BCL2	BRAF	CD83	CIITA	CREBBP	DOCK1	DTX1	EEF1A1	ETS1	EZH2	GNA13	HIST1H1B	HIST1H1E	HIST1H2AC	HVCN1	KLHL6	KMT2D	LTB	PTEN	SGK1	SIN3A	TNFRSF14	TOX	ZFAT	CD7	ZBTB7A	CD58	FUBP1	TNFRSF14
DLBCL_RICOVER_910	RICOVER	female	ABC	75	1	0	0	1	0	2	0	0	74.4805	0	74.4805	0	yes	HIST1H1D
DLBCL_RICOVER_945	RICOVER	female	ABC	75	1	1	0	1	0	3	0	0	12.4189	1	17.1499	1	yes	B2M	DTX1	GNA13	HIST1H1B	HIST1H2BC	HLA-B	IKZF3	LYN	PRDM1	SPEN	highZFAT	CD7	ZBTB7A	CD58	ARID1A	TNFRSF14	PRDM1	MYB	TNFAIP3
DLBCL_RICOVER_948	RICOVER	male	GCB	61	1	1	1	0	0	3	0	0	5.3552	1	11.039	1	yes	EP300	TP53	ZFAT	ETV6	TNFRSF14	HNRNPD	LIN54	TMEM30A	ZNF292	MYB	TNFAIP3
DLBCL_RICOVER_950	RICOVER	male	na	64	1	0	0	0	0	1	0	0	71.1951	0	71.1951	0	yes	ACTB	BRAF	HIST1H1E	HIST1H2BC	HLA-C	IRF8	STAT3	TNFRSF14
DLBCL_RICOVER_956	RICOVER	female	ABC	65	1	1	0	1	0	3	0	0	20.5996	1	35.4825	1	yes	PIM1	TMSB4X
DLBCL_RICOVER_977	RICOVER	female	ABC	77	1	1	1	1	0	4	0	0	73.3634	0	73.3634	0	yes	BCL10	BCL6	BTG1	CD70	DOCK1	HIST1H1B	HIST1H2BK	HLA-A	HLA-B	HLA-C	MYD88	NOTCH2	PRKCB	TNFAIP3	UBE2A	ZFP36L1	MYB	TNFAIP3
DLBCL_RICOVER_978	RICOVER	female	GCB	74	1	1	0	1	0	3	0	0	74.7762	0	74.7762	0	yes	ACTB	BCL10	BCL11A	CREBBP	DTX1	FAS	GNA13	HIST1H1D	HIST1H2AC	HLA-B	IRF8	KMT2D	NOTCH2	PIM1	SIN3A	STAT6	TNFAIP3	KRAS	highZFAT
DLBCL_RICOVER_985	RICOVER	male	GCB	62	1	0	0	0	0	1	0	0	69.4209	0	69.4209	0	yes	BRAF	BTG1	CD83	CIITA	DTX1	EP300	IRF8	KLHL6	LTB	MAP2K1	SF3B1	SGK1	TMSB4X	GNAI2	RHOA	SETD2
DLBCL_RICOVER_99	RICOVER	female	ABC	64	1	0	0	1	1	3	0	0	109.963	0	109.963	0	yes	CD79B	HLA-B	MYD88	SPEN
[truncated: 8 more columns]

## Sheet: low-risk group
individual_id	Cohort	Gender	COO	Age-at first diagnosis	IPI_AGE	IPI_LDH	IPI_ECOG	IPI_STAGE	IPI_EXBM	IPI	ob24z (CNS involvment)	hodz (Testicular invovlement)	PFS	PFS_STAT	OS	OS_STAT	R-CHOP-like Chemo
DLBCL_DFCI_DLBCL_Goe07	Goettingen	female	na	67	1	1	0	1	0	3	0	0	24.8667	1	31.9333	1	yes
DLBCL_RICOVER_197	RICOVER	male	GCB	70	1	0	1	1	1	4	0	0	25.692	1	25.692	1	yes
DLBCL_LS2596	Mayo/Iowa	female	ABC	57	0	1	1	1	1	4	0	0	26.4	1	59.8	1	yes
DLBCL_C_D_1123	BWH/DFCI/Mayo	male	ABC	80	1	1	1	1	0	4	0	0	27.1	0	27.8795	0	yes
DLBCL_BWH_DLBCL64	BWH/DFCI/Mayo	male	GCB	63	1	0	0	1	1	3	0	0	27.5333	0	74.7945	0	yes
DLBCL_LS1395	Mayo/Iowa	male	Unclassified	59	0	0	0	1	0	1	0	0	27.6	1	120.4	0	yes
DLBCL_RICOVER_215	RICOVER	female	ABC	63	1	1	0	1	0	3	0	0	28.3532	1	43.0062	1	yes
DLBCL_LS146	Mayo/Iowa	male	GCB	66	1	1	0	0	0	2	0	0	29.8	1	45.2	1	yes
DLBCL_DFCI_DLBCL_Goe17	Goettingen	male	na	30	0	1	0	1	1	3	0	0	31	1	109.933	1	yes
DLBCL_RICOVER_401	RICOVER	female	na	62	1	0	0	0	0	1	0	0	36.501	1	83.3183	0	yes
DLBCL_RICOVER_267	RICOVER	male	GCB	70	1	0	0	1	0	2	0	0	36.5667	1	36.5667	1	yes
DLBCL_C_D_1158	BWH/DFCI/Mayo	male	Unclassified	69	1	1	0	1	1	4	0	0	36.8667	0	82.2904	0	yes
DLBCL_LS3245	Mayo/Iowa	male	GCB	74	1	1	0	1	0	3	0	0	37.5	1	70.9	0	yes
DLBCL_RICOVER_216	RICOVER	female	ABC	69	1	0	0	1	0	2	0	0	38.5051	1	100.731	0	yes
DLBCL_C_D_1153	BWH/DFCI/Mayo	male	Unclassified	61	1	0	0	0	0	1	0	0	40.2667	0	50.8932	0	yes
DLBCL_C_D_1155	BWH/DFCI/Mayo	female	ABC	67	1	na	1	1	1	na	na	0	40.6333	0	77.7863	0	yes
DLBCL_MC_F496DMP	BWH/DFCI/Mayo	female	ABC	70	1	1	1	1	0	4	0	0	40.7	1	40.7	1	yes
DLBCL_C_D_1156	BWH/DFCI/Mayo	male	ABC	27	0	0	0	0	0	0	0	0	41.1333	0	82.8164	0	yes
DLBCL_MC_F139_LJF	BWH/DFCI/Mayo	male	GCB	76	1	1	0	0	0	2	0	0	41.1333	0	41.1333	0	yes
DLBCL_RICOVER_150	RICOVER	male	ABC	65	1	0	0	1	0	2	0	1	41.1992	1	41.1992	1	yes
DLBCL_RICOVER_506	RICOVER	female	ABC	70	1	1	0	1	0	3	0	0	42.0534	1	42.0534	1	yes
DLBCL_C_D_1145	BWH/DFCI/Mayo	female	Unclassified	68	1	0	0	1	1	3	0	0	42.0667	0	90.0493	0	yes
DLBCL_C_D_1147	BWH/DFCI/Mayo	male	ABC	31	0	1	1	1	1	4	0	0	43.3667	0	60.0329	0	yes
DLBCL_C_D_1152	BWH/DFCI/Mayo	female	NA	80	1	1	0	0	0	2	0	0	43.4333	0	64.274	0	yes
DLBCL_RICOVER_1045	RICOVER	female	na	74	1	0	0	1	1	3	0	0	45.0431	1	45.0431	1	yes
DLBCL_RICOVER_111	RICOVER	female	Unclassified	68	1	1	0	0	0	2	0	0	45.7331	1	45.7331	1	yes
DLBCL_MC_F231_CAO	BWH/DFCI/Mayo	male	ABC	66	1	1	0	1	0	3	0	0	46.7667	0	46.7667	0	yes
DLBCL_RICOVER_126	RICOVER	female	GCB	72	1	0	0	1	0	2	0	0	48.0986	1	48.0986	1	yes
DLBCL_LS3387	Mayo/Iowa	male	GCB	64	1	1	0	1	0	3	0	0	49.4	0	49.5	0	yes
DLBCL_C_D_1146	BWH/DFCI/Mayo	male	GCB	33	0	1	0	0	0	1	0	0	49.6667	0	83.1781	0	yes
DLBCL_C_D_1149	BWH/DFCI/Mayo	male	ABC	40	0	0	0	0	0	0	0	0	51.3	0	56.811	0	yes
DLBCL_RICOVER_1150	RICOVER	female	ABC	67	1	1	0	1	0	3	0	0	53.0595	1	59.039	1	yes
DLBCL_LS2328	Mayo/Iowa	female	GCB	82	1	0	0	0	0	1	0	0	54.4	1	55.8	1	yes
DLBCL_RICOVER_102	RICOVER	male	Unclassified	73	1	0	0	0	0	1	0	0	54.5051	1	54.5051	1	yes
DLBCL_C_D_1142	BWH/DFCI/Mayo	female	Unclassified	77	1	0	0	0	0	1	0	0	54.6667	0	102.181	0	yes
DLBCL_LS2258	Mayo/Iowa	male	ABC	59	0	1	0	1	0	2	0	0	54.7	1	84	0	yes
DLBCL_C_D_1140	BWH/DFCI/Mayo	female	ABC	49	0	0	0	1	0	1	0	0	55.2	0	101.622	0	yes
DLBCL_C_D_1144	BWH/DFCI/Mayo	female	ABC	71	1	1	0	1	0	3	0	0	55.2667	0	99.0247	0	yes
DLBCL_RICOVER_704	RICOVER	male	ABC	68	1	0	0	1	0	2	0	0	55.8522	0	55.8522	0	yes
DLBCL_LS3615	Mayo/Iowa	male	Unclassified	26	0	1	1	1	0	3	0	0	56.6	0	56.7	0	yes
DLBCL_C_D_1128	BWH/DFCI/Mayo	male	Unclassified	46	0	0	0	0	0	0	0	0	57.1333	0	110.005	0	yes
DLBCL_RICOVER_780	RICOVER	female	GCB	78	1	1	0	0	0	2	0	0	57.1335	1	57.1335	1	yes
DLBCL_MC_F344_CJS	BWH/DFCI/Mayo	female	GCB	80	1	1	1	0	0	3	0	0	57.6	0	57.6	0	yes
DLBCL_LS4618	Mayo/Iowa	male	GCB	60	0	0	0	0	0	0	0	0	58.3	0	46.9	0	yes
DLBCL_LS4616	Mayo/Iowa	female	GCB	81	1	0	0	0	0	1	0	0	58.8	0	47	0	no
DLBCL_LS4593	Mayo/Iowa	female	na	67	1	0	0	1	1	3	0	0	59	0	47.6	0	yes
DLBCL_LS3309	Mayo/Iowa	male	GCB	74	1	1	0	1	0	3	0	0	59.2	0	59.7	0	yes
DLBCL_RICOVER_1269	RICOVER	female	GCB	74	1	0	0	0	0	1	0	0	59.4333	0	59.4333	0	yes
DLBCL_LS378	Mayo/Iowa	female	Unclassified	55	0	1	1	1	0	3	0	0	59.6	0	59.9	0	yes
DLBCL_MC_F064AB	BWH/DFCI/Mayo	female	GCB	61	1	0	0	1	0	2	0	0	59.6333	0	59.6333	0	yes
DLBCL_C_D_1136	BWH/DFCI/Mayo	female	ABC	81	1	0	1	0	0	2	0	0	59.9667	0	85.1178	1	yes
DLBCL_LS2590	Mayo/Iowa	female	ABC	53	0	0	0	0	0	0	0	0	60.2	1	60.7	1	yes
DLBCL_RICOVER_1257	RICOVER	male	na	68	1	1	0	1	0	3	0	0	61.1745	0	61.1745	0	yes
DLBCL_C_D_1130	BWH/DFCI/Mayo	male	ABC	68	1	0	0	1	0	2	0	0	61.4667	0	93.1397	0	yes
DLBCL_C_D_1134	BWH/DFCI/Mayo	female	ABC	46	0	0	0	0	0	0	0	0	61.6	0	107.211	0	yes
DLBCL_RICOVER_1263	RICOVER	male	na	62	1	1	1	1	1	5	0	0	61.7659	0	61.7659	0	yes
DLBCL_C_D_1132	BWH/DFCI/Mayo	male	ABC	38	0	0	0	0	0	0	0	0	62.4333	0	99.9123	0	yes
DLBCL_C_D_1121	BWH/DFCI/Mayo	male	GCB	46	0	0	0	0	0	0	0	0	62.6333	0	68.8438	0	yes
DLBCL_C_D_1111	BWH/DFCI/Mayo	male	GCB	33	0	na	1	1	0	na	0	0	62.8667	0	62.0055	0	yes
DLBCL_RICOVER_1237	RICOVER	male	Unclassified	69	1	1	0	1	0	3	0	0	63.0472	0	63.0472	0	yes
DLBCL_RICOVER_174	RICOVER	female	ABC	76	1	1	1	1	1	5	0	0	63.4743	1	63.4743	1	yes
DLBCL_RICOVER_1190	RICOVER	female	ABC	75	1	1	0	1	0	3	0	0	64.1971	0	64.1971	0	yes
DLBCL_MC_F210_GWC	BWH/DFCI/Mayo	male	Unclassified	57	0	0	0	0	0	0	na	0	64.4333	0	64.4333	0	yes
DLBCL_RICOVER_1235	RICOVER	male	Unclassified	66	1	0	0	0	0	1	0	0	64.4928	0	64.4928	0	yes
DLBCL_RICOVER_692	RICOVER	female	na	69	1	0	0	0	0	1	0	0	64.8214	1	74.5462	1	yes
DLBCL_C_D_1126	BWH/DFCI/Mayo	male	NA	65	1	1	0	1	1	4	0	0	65.2667	0	75.2548	0	yes
DLBCL_RICOVER_336	RICOVER	female	Unclassified	71	1	1	1	1	0	4	0	0	66.037	0	66.037	0	yes
DLBCL_LS155	Mayo/Iowa	female	GCB	65	1	1	0	1	1	4	0	0	66.1	1	67.4	1	yes
DLBCL_C_D_1113	BWH/DFCI/Mayo	male	GCB	41	0	0	0	1	1	2	0	0	66.1333	0	89.3918	0	yes
DLBCL_RICOVER_829	RICOVER	male	na	65	1	1	0	1	0	3	0	0	66.2669	0	66.2669	0	yes
DLBCL_RICOVER_583	RICOVER	male	ABC	74	1	1	0	1	0	3	0	0	66.2998	1	66.2998	1	yes
DLBCL_RICOVER_1169	RICOVER	female	ABC	68	1	0	0	0	0	1	0	0	66.4641	0	66.4641	0	yes
DLBCL_RICOVER_1204	RICOVER	male	na	66	1	1	0	0	0	2	0	0	66.4641	0	66.4641	0	yes
DLBCL_RICOVER_1060	RICOVER	male	ABC	71	1	0	0	0	0	1	0	0	67.0883	0	67.0883	0	yes
DLBCL_RICOVER_787	RICOVER	male	na	70	1	0	0	0	0	1	0	0	67.5811	0	79.54	0	yes
DLBCL_RICOVER_1199	RICOVER	male	na	71	1	0	0	0	0	1	0	0	68.3696	0	68.3696	0	yes
DLBCL_C_D_1120	BWH/DFCI/Mayo	male	ABC	62	1	0	0	0	0	1	0	0	68.5333	0	93.2055	0	yes
DLBCL_RICOVER_224	RICOVER	female	na	75	1	0	0	0	0	1	0	0	69.0924	1	70.8994	1	yes
DLBCL_RICOVER_1192	RICOVER	female	ABC	76	1	0	0	0	0	1	0	0	69.2567	0	69.2567	0	yes
DLBCL_RICOVER_985	RICOVER	male	GCB	62	1	0	0	0	0	1	0	0	69.4209	0	69.4209	0	yes
DLBCL_RICOVER_1106	RICOVER	male	ABC	63	1	0	0	0	0	1	0	1	69.6509	0	69.6509	0	yes
DLBCL_LS3808	Mayo/Iowa	female	na	51	0	0	0	1	0	1	0	0	70.6	0	59.2	0	yes
DLBCL_LS4222	Mayo/Iowa	male	na	65	1	1	0	1	0	3	0	0	70.6	0	47.1	0	yes
DLBCL_RICOVER_1072	RICOVER	male	GCB	78	1	0	0	0	0	1	0	0	70.6694	0	70.6694	0	yes
DLBCL_LS4054	Mayo/Iowa	female	ABC	67	1	1	0	1	1	4	0	0	70.7	0	59.7	0	yes
DLBCL_LS4394	Mayo/Iowa	male	na	69	1	1	0	1	0	3	0	0	71.1	0	46.8	0	yes
DLBCL_RICOVER_950	RICOVER	male	na	64	1	0	0	0	0	1	0	0	71.1951	0	71.1951	0	yes
DLBCL_LS3809	Mayo/Iowa	female	ABC	84	1	0	0	1	0	2	0	0	71.3	0	58.9	0	no
DLBCL_LS4323	Mayo/Iowa	female	ABC	42	0	0	0	1	0	1	0	0	71.8	0	35.4	0	yes
DLBCL_C_D_1114	BWH/DFCI/Mayo	male	ABC	34	0	1	0	0	0	1	0	0	72.3667	0	118.323	0	yes
DLBCL_MC_F500_ECU	BWH/DFCI/Mayo	male	ABC	53	0	0	0	1	0	1	0	0	72.3667	0	72.3667	0	yes
DLBCL_MC_F925_DLR	BWH/DFCI/Mayo	male	ABC	65	1	0	0	0	0	1	0	0	72.5333	0	72.5333	0	yes
DLBCL_LS3204	Mayo/Iowa	male	GCB	75	1	0	0	0	0	1	0	0	72.6	0	73	0	yes
DLBCL_RICOVER_1046	RICOVER	male	GCB	64	1	0	0	1	0	2	0	0	73.1335	0	73.1335	0	yes
DLBCL_RICOVER_977	RICOVER	female	ABC	77	1	1	1	1	0	4	0	0	73.3634	0	73.3634	0	yes
DLBCL_C_D_1112	BWH/DFCI/Mayo	female	GCB	64	1	0	0	0	1	2	0	0	73.3667	0	102.378	0	yes
DLBCL_RICOVER_822	RICOVER	female	ABC	79	1	1	0	0	0	2	0	0	73.3963	0	73.3963	0	yes
DLBCL_RICOVER_1081	RICOVER	female	GCB	67	1	0	0	1	0	2	0	0	73.5606	0	73.5606	0	yes
DLBCL_RICOVER_839	RICOVER	male	Unclassified	62	1	0	0	0	0	1	0	0	74.1191	1	74.1191	1	yes
DLBCL_RICOVER_865	RICOVER	female	ABC	75	1	1	0	1	0	3	0	0	74.4805	0	74.4805	0	yes
DLBCL_RICOVER_910	RICOVER	female	ABC	75	1	0	0	1	0	2	0	0	74.4805	0	74.4805	0	yes
DLBCL_RICOVER_978	RICOVER	female	GCB	74	1	1	0	1	0	3	0	0	74.7762	0	74.7762	0	yes
DLBCL_RICOVER_763	RICOVER	male	ABC	63	1	0	0	0	0	1	0	0	76.1561	0	76.1561	0	yes
DLBCL_RICOVER_866	RICOVER	female	GCB	69	1	0	0	0	0	1	0	0	76.1889	0	76.1889	0	yes
DLBCL_RICOVER_632	RICOVER	female	Unclassified	64	1	0	0	0	0	1	0	0	76.3203	0	76.3203	0	yes
DLBCL_LS3866	Mayo/Iowa	female	GCB	55	0	1	0	0	0	1	0	0	76.6	0	59.1	0	yes
DLBCL_RICOVER_720	RICOVER	male	ABC	69	1	0	0	0	0	1	0	0	76.7803	1	77.5359	0	yes
DLBCL_RICOVER_712	RICOVER	female	ABC	75	1	1	0	0	0	2	0	0	76.9446	0	76.9446	0	yes
DLBCL_RICOVER_685	RICOVER	male	GCB	62	1	0	0	0	0	1	0	1	77.4045	0	77.4045	0	yes
DLBCL_C_D_1106	BWH/DFCI/Mayo	female	Unclassified	70	1	0	0	1	0	2	0	0	77.6	0	124.767	0	yes
DLBCL_RICOVER_701	RICOVER	male	GCB	67	1	0	0	0	0	1	0	0	78.4559	0	78.4559	0	yes
DLBCL_RICOVER_744	RICOVER	female	na	72	1	1	0	0	0	2	0	0	78.4559	0	78.4559	0	yes
DLBCL_RICOVER_826	RICOVER	female	ABC	76	1	1	0	1	1	4	0	0	78.4559	0	78.4559	0	yes
DLBCL_RICOVER_850	RICOVER	male	ABC	74	1	1	0	0	0	2	0	0	78.7844	0	78.7844	0	yes
DLBCL_RICOVER_522	RICOVER	female	GCB	62	1	1	0	1	0	3	0	0	80.0329	0	80.0329	0	yes
DLBCL_C_D_1109	BWH/DFCI/Mayo	female	ABC	54	0	0	0	1	0	1	0	0	81.0333	0	129.699	0	yes
DLBCL_MC_F606_DMJ	BWH/DFCI/Mayo	male	GCB	60	1	0	0	1	1	3	0	0	81.7	0	81.7	0	yes
DLBCL_LS2245	Mayo/Iowa	female	GCB	77	1	0	0	0	0	1	0	0	82	1	72.3	0	yes
DLBCL_RICOVER_694	RICOVER	male	Unclassified	61	1	0	0	0	0	1	0	0	82.1684	0	82.1684	0	yes
DLBCL_LS3820	Mayo/Iowa	male	GCB	58	0	1	0	1	0	2	0	0	82.7	0	61.2	0	no
DLBCL_MC_F959_ERM	BWH/DFCI/Mayo	male	ABC	59	0	1	1	1	1	4	0	0	82.7667	0	82.7667	0	yes
DLBCL_LS3749	Mayo/Iowa	male	GCB	41	0	0	0	0	0	0	0	0	83	0	59.1	0	yes
DLBCL_RICOVER_266	RICOVER	female	ABC	65	1	0	0	0	0	1	0	0	83.1211	1	96.7556	0	yes
DLBCL_RICOVER_361	RICOVER	female	GCB	69	1	1	0	0	0	2	0	0	83.3183	0	83.3183	0	yes
DLBCL_RICOVER_617	RICOVER	female	GCB	65	1	0	0	0	0	1	0	0	83.5483	0	83.5483	0	yes
DLBCL_RICOVER_678	RICOVER	male	na	70	1	0	0	0	0	1	0	0	83.7454	0	83.7454	0	yes
DLBCL_RICOVER_120	RICOVER	female	ABC	74	1	1	0	1	0	3	0	0	84.1725	1	84.1725	1	yes
DLBCL_LS3085	Mayo/Iowa	male	ABC	55	0	1	0	1	1	3	0	0	84.5	0	63.1	0	yes
DLBCL_RICOVER_449	RICOVER	male	na	73	1	0	0	0	0	1	0	1	84.6982	0	84.6982	0	yes
DLBCL_RICOVER_597	RICOVER	male	ABC	65	1	0	0	0	0	1	0	1	85.2895	0	85.2895	0	yes
DLBCL_RICOVER_533	RICOVER	male	GCB	67	1	0	0	0	0	1	0	0	86.4723	0	86.4723	0	yes
DLBCL_C_D_1104	BWH/DFCI/Mayo	female	ABC	59	0	0	0	0	0	0	0	0	86.6333	0	133.118	0	yes
DLBCL_RICOVER_473	RICOVER	male	ABC	66	1	0	0	0	0	1	0	0	86.7023	0	86.7023	0	yes
DLBCL_RICOVER_451	RICOVER	female	Unclassified	78	1	1	0	1	1	4	0	0	86.768	0	86.768	0	yes
DLBCL_RICOVER_575	RICOVER	male	ABC	64	1	0	0	1	1	3	0	0	86.768	0	86.768	0	yes
DLBCL_RICOVER_554	RICOVER	male	na	76	1	0	0	1	0	2	0	0	86.9322	0	86.9322	0	yes
DLBCL_RICOVER_408	RICOVER	male	GCB	69	1	0	0	1	1	3	0	0	87.9179	0	87.9179	0	yes
DLBCL_RICOVER_320	RICOVER	male	GCB	71	1	0	0	0	0	1	0	0	89.462	1	89.462	1	yes
DLBCL_RICOVER_440	RICOVER	female	na	62	1	1	0	1	0	3	0	0	89.462	0	89.462	0	yes
DLBCL_RICOVER_417	RICOVER	male	ABC	66	1	0	0	0	0	1	0	1	89.6591	0	89.6591	0	yes
DLBCL_MC_F349_BJJ	BWH/DFCI/Mayo	female	GCB	69	1	1	0	1	0	3	0	0	90.4	0	90.4	0	yes
DLBCL_RICOVER_496	RICOVER	female	GCB	66	1	0	0	0	0	1	0	0	91.3347	0	91.3347	0	yes
DLBCL_RICOVER_299	RICOVER	female	GCB	62	1	0	0	0	0	1	0	0	91.3676	0	91.3676	0	yes
DLBCL_LS1683	Mayo/Iowa	male	ABC	51	0	0	1	1	0	2	0	0	91.9	0	93	0	yes
DLBCL_RICOVER_431	RICOVER	male	ABC	66	1	1	0	1	0	3	0	0	92.2875	1	92.2875	0	yes
DLBCL_LS2357	Mayo/Iowa	male	Unclassified	51	0	1	0	1	1	3	0	0	92.3	0	52	0	yes
DLBCL_MC_F739_AMA3	BWH/DFCI/Mayo	male	GCB	62	1	0	0	1	0	2	0	0	92.3667	0	92.3667	0	yes
DLBCL_RICOVER_253	RICOVER	female	GCB	69	1	0	0	0	0	1	0	0	93.1417	1	93.1417	1	yes
DLBCL_RICOVER_384	RICOVER	female	GCB	66	1	1	0	0	0	2	0	0	93.1417	0	93.1417	0	yes
DLBCL_RICOVER_290	RICOVER	male	ABC	65	1	0	0	1	0	2	0	0	93.5688	0	93.5688	0	yes
DLBCL_LS3271	Mayo/Iowa	male	ABC	78	1	1	0	1	1	4	0	0	94.5	0	61.3	0	yes
DLBCL_RICOVER_467	RICOVER	male	ABC	62	1	0	0	0	0	1	0	0	94.5544	0	94.5544	0	yes
DLBCL_RICOVER_338	RICOVER	male	GCB	64	1	0	0	0	0	1	0	0	94.653	0	94.653	0	yes
DLBCL_LS2848	Mayo/Iowa	male	ABC	56	0	1	0	1	0	2	0	0	94.9	0	70.8	0	yes
DLBCL_RICOVER_335	RICOVER	male	GCB	64	1	0	0	1	1	3	0	0	97.1828	0	97.1828	0	yes
DLBCL_RICOVER_269	RICOVER	female	GCB	63	1	0	0	1	1	3	1	0	98.037	0	98.037	0	yes
DLBCL_RICOVER_314	RICOVER	male	na	67	1	0	0	0	0	1	0	0	98.3326	0	98.3326	0	yes
DLBCL_RICOVER_288	RICOVER	male	ABC	62	1	0	0	0	0	1	0	0	98.4641	0	98.4641	0	yes
DLBCL_LS2154	Mayo/Iowa	male	ABC	28	0	1	0	1	1	3	0	0	99	0	86.9	0	yes
DLBCL_RICOVER_173	RICOVER	male	ABC	66	1	0	0	1	0	2	0	1	102.275	0	102.275	0	yes
DLBCL_RICOVER_151	RICOVER	female	na	73	1	0	0	0	0	1	0	0	104.674	0	104.674	0	yes
DLBCL_RICOVER_147	RICOVER	female	Unclassified	69	1	0	0	0	0	1	0	0	104.838	0	104.838	0	yes
DLBCL_LS2264	Mayo/Iowa	male	na	51	0	1	0	1	0	2	1	0	106.3	0	83.2	0	yes
DLBCL_LS2325	Mayo/Iowa	male	na	58	0	0	0	0	0	0	0	0	106.4	0	83	0	yes
DLBCL_LS1899	Mayo/Iowa	male	GCB	55	0	0	0	0	0	0	0	0	106.7	0	95.7	0	yes
DLBCL_LS2595	Mayo/Iowa	male	na	69	1	1	0	0	0	2	0	0	106.8	0	82.8	0	yes
DLBCL_RICOVER_134	RICOVER	male	ABC	69	1	0	0	0	0	1	0	0	107.597	0	107.597	0	yes
DLBCL_LS1668	Mayo/Iowa	female	na	62	1	1	0	0	0	2	0	0	109.5	0	95	0	yes
DLBCL_LS2305	Mayo/Iowa	female	na	75	1	1	1	1	0	4	0	0	109.6	0	83.1	0	yes
DLBCL_RICOVER_99	RICOVER	female	ABC	64	1	0	0	1	1	3	0	0	109.963	0	109.963	0	yes
DLBCL_LS1546	Mayo/Iowa	male	ABC	71	1	0	0	1	0	2	0	0	119.5	0	95.3	0	yes
DLBCL_LS1757	Mayo/Iowa	male	Unclassified	82	1	0	0	1	0	2	0	0	121.5	0	94.8	0	yes
DLBCL_DFCI_DLBCL_Goe05	Goettingen	female	na	63	1	1	0	1	0	3	0	0	127.467	0	127.467	0	yes
DLBCL_LS1098	Mayo/Iowa	male	na	70	1	0	0	0	0	1	0	0	129.9	0	107	0	yes

## Sheet: high-risk group
individual_id	Cohort	Gender	COO	Age-at first diagnosis	IPI_AGE	IPI_LDH	IPI_ECOG	IPI_STAGE	IPI_EXBM	IPI	ob24z (CNS involvment)	hodz (Testicular invovlement)	PFS	PFS_STAT	OS	OS_STAT	R-CHOP-like Chemo
DLBCL_C_D_1110	BWH/DFCI/Mayo	male	GCB	75	1	1	0	1	0	3	0	0	13.6333	1	22.2247	1	yes
DLBCL_C_D_1124	BWH/DFCI/Mayo	female	ABC	79	1	1	0	1	0	3	0	0	16.6333	1	32.5808	1	yes
DLBCL_C_D_1131	BWH/DFCI/Mayo	male	ABC	73	1	1	0	1	1	4	0	0	10.9	1	19.8575	1	yes
DLBCL_C_D_1133	BWH/DFCI/Mayo	female	GCB	64	1	1	0	0	0	2	0	0	2.1333	1	18.937	1	yes
DLBCL_C_D_1159	BWH/DFCI/Mayo	female	GCB	50	0	1	1	1	1	4	0	0	2.1	1	2.0712	1	yes
DLBCL_C_D_1166	BWH/DFCI/Mayo	male	na	41	0	1	0	0	0	1	0	0	3.3333	1	11.1781	1	yes
DLBCL_C_D_pair13	BWH/DFCI/Mayo	male	na	32	0	1	1	1	1	4	0	0	13.5	1	58.4	0	yes
DLBCL_C_D_pair2	BWH/DFCI/Mayo	female	na	65	1	1	0	1	1	4	0	0	21.9	1	35.6667	0	yes
DLBCL_C_D_pair20	BWH/DFCI/Mayo	male	na	55.937	0	0	0	0	0	0	0	0	4.7	1	36.6667	1	yes
DLBCL_C_D_pair22	BWH/DFCI/Mayo	male	na	77	1	1	0	1	0	3	0	0	9	1	51.1	0	yes
DLBCL_C_D_pair23	BWH/DFCI/Mayo	female	na	65	1	0	0	1	1	3	0	0	16.7667	1	44.7667	0	yes
DLBCL_C_D_pair5	BWH/DFCI/Mayo	female	na	61	1	1	0	1	0	3	0	0	6.7	1	27.6667	0	yes
DLBCL_C_D_pair9	BWH/DFCI/Mayo	male	na	52	0	1	0	1	1	3	0	0	3.86667	1	6.36667	1	yes
DLBCL_DFCI_DLBCL_Goe16	Goettingen	female	na	38	0	1	0	0	1	2	0	0	5.63333	1	9.86667	1	yes
DLBCL_LS1304	Mayo/Iowa	male	ABC	72	1	0	0	1	0	2	0	0	16.4	1	33.9	1	yes
DLBCL_LS148	Mayo/Iowa	female	na	82	1	1	0	1	0	3	0	0	5.3	1	6.2	1	yes
DLBCL_LS1583	Mayo/Iowa	male	ABC	76	1	0	0	1	0	2	0	0	14.9	1	26.8	1	yes
DLBCL_LS1620	Mayo/Iowa	female	GCB	65	1	1	1	0	0	3	0	0	7.4	1	20.9	1	yes
DLBCL_LS1921	Mayo/Iowa	female	GCB	72	1	1	0	0	0	2	0	0	5.4	1	95.1	0	yes
DLBCL_LS2089	Mayo/Iowa	male	ABC	68	1	1	0	1	0	3	0	0	7.6	1	20.9	1	yes
DLBCL_LS2208	Mayo/Iowa	male	ABC	55	0	1	0	1	1	3	0	1	7	1	13.7	1	yes
DLBCL_LS2599	Mayo/Iowa	female	GCB	63	1	0	0	1	0	2	0	0	4.9	1	12.7	1	yes
DLBCL_LS2978	Mayo/Iowa	female	ABC	63	1	1	0	1	1	4	0	0	9.9	1	10.2	1	yes
DLBCL_LS3200	Mayo/Iowa	male	ABC	57	0	1	0	0	0	1	0	0	20.5	1	58.9	0	yes
DLBCL_LS4085	Mayo/Iowa	female	ABC	81	1	0	0	1	1	3	0	0	19.1	1	19.5	1	yes
DLBCL_LS4592	Mayo/Iowa	male	GCB	78	1	0	0	0	0	1	0	0	8.9	1	47.6	0	yes
DLBCL_LS4619	Mayo/Iowa	male	GCB	88	1	1	0	1	1	4	0	0	6	1	6.4	1	yes
DLBCL_LS762	Mayo/Iowa	female	Unclassified	88	1	1	1	1	0	4	0	0	1.2	1	3.4	1	no
DLBCL_LS843	Mayo/Iowa	male	na	59	0	1	1	1	0	3	0	0	6.5	1	13.7	1	yes
DLBCL_LS951	Mayo/Iowa	male	GCB	63	1	0	1	1	0	3	0	0	0.7	1	1	1	yes
DLBCL_MC_F089_MLB	BWH/DFCI/Mayo	female	ABC	77	1	1	0	1	0	3	0	0	1.6333	1	1.7	1	yes
DLBCL_MC_F262_WLC	BWH/DFCI/Mayo	male	ABC	81	1	1	1	1	0	4	0	0	2.8333	1	3.4333	1	yes
DLBCL_MC_F339_JPS2	BWH/DFCI/Mayo	female	ABC	59	0	1	1	1	1	4	0	0	1.6333	1	5	1	yes
DLBCL_MC_F358_WDS	BWH/DFCI/Mayo	male	GCB	70	1	1	1	1	1	5	0	0	8.1667	1	28.2667	1	yes
DLBCL_MC_F519_ALT	BWH/DFCI/Mayo	female	ABC	82	1	0	0	1	0	2	0	0	16.4	1	91.7	0	yes
DLBCL_MC_F648_JKW	BWH/DFCI/Mayo	female	ABC	55	0	1	0	0	0	1	0	0	11.8333	1	22.8333	1	yes
DLBCL_MC_F815_BAT	BWH/DFCI/Mayo	male	GCB	53	0	1	0	1	0	2	0	0	5.4	1	13.2333	1	yes	TNFAIP3
DLBCL_MC_F886_EJH	BWH/DFCI/Mayo	male	Unclassified	70	1	0	0	0	0	1	0	0	14.1667	1	30.1333	0	yes
DLBCL_MC_F990_MNA	BWH/DFCI/Mayo	female	ABC	86	1	1	0	0	0	2	0	0	0.2333	1	0.2333	1	yes
DLBCL_RICOVER_1013	RICOVER	male	GCB	65	1	0	0	0	0	1	0	0	7.1622	1	21.1253	1	yes
DLBCL_RICOVER_1018	RICOVER	male	ABC	67	1	1	0	1	0	3	0	0	0.3943	1	0.3943	1	yes	TNFRSF14	GNAI2	RHOA	SETD2
DLBCL_RICOVER_1032	RICOVER	female	ABC	72	1	1	0	1	0	3	0	0	13.076	1	27.2361	1	yes
DLBCL_RICOVER_105	RICOVER	male	na	68	1	0	0	1	1	3	0	0	17.9713	1	22.8008	1	yes
DLBCL_RICOVER_1061	RICOVER	male	GCB	67	1	0	0	1	0	2	0	0	4.3368	1	4.3368	1	yes
DLBCL_RICOVER_107	RICOVER	female	Unclassified	61	1	1	1	1	1	5	0	0	4.8296	1	4.8296	1	yes
DLBCL_RICOVER_1144	RICOVER	male	ABC	62	1	0	0	0	0	1	0	0	22.9322	1	22.9322	1	yes
DLBCL_RICOVER_1165	RICOVER	male	ABC	70	1	0	0	1	0	2	0	0	3.8439	1	3.8439	1	yes
DLBCL_RICOVER_1210	RICOVER	male	na	77	1	1	0	0	0	2	0	0	13.4374	1	20.5667	1	yes
DLBCL_RICOVER_1219	RICOVER	female	ABC	77	1	0	1	1	1	4	1	0	8.4107	1	8.4107	1	yes
DLBCL_RICOVER_1247	RICOVER	male	Unclassified	77	1	1	0	0	0	2	0	0	10.0205	1	21.7495	1	yes
DLBCL_RICOVER_1248	RICOVER	male	ABC	78	1	1	0	1	0	3	0	1	6.9651	1	9.5606	1	yes
DLBCL_RICOVER_1278	RICOVER	male	na	73	1	1	1	1	0	4	0	0	2.2669	1	2.7598	1	yes
DLBCL_RICOVER_1287	RICOVER	female	ABC	75	1	1	0	1	0	3	0	0	1.3799	1	1.3799	1	yes
DLBCL_RICOVER_148	RICOVER	female	GCB	70	1	0	0	0	0	1	0	0	13.7988	1	32.6899	1	yes
DLBCL_RICOVER_181	RICOVER	female	Unclassified	69	1	1	0	1	1	4	0	0	6.2752	1	6.2752	1	yes
DLBCL_RICOVER_208	RICOVER	male	na	64	1	1	0	0	0	2	0	0	1.7741	1	10.4476	1	yes
DLBCL_RICOVER_221	RICOVER	male	na	70	1	0	0	1	1	3	0	0	21.4867	1	22.8337	1	yes
DLBCL_RICOVER_258	RICOVER	male	Unclassified	68	1	0	0	1	1	3	0	0	3.6797	1	3.6797	1	yes
DLBCL_RICOVER_274	RICOVER	male	ABC	78	1	1	0	1	0	3	0	0	4.9281	1	4.9281	1	yes
DLBCL_RICOVER_325	RICOVER	male	na	68	1	1	0	0	0	2	0	0	15.6386	1	53.3224	1	yes
DLBCL_RICOVER_342	RICOVER	male	GCB	79	1	0	0	0	0	1	0	0	3.154	1	3.154	1	yes
DLBCL_RICOVER_463	RICOVER	female	GCB	74	1	0	0	1	0	2	0	0	1.2156	1	2.2669	1	yes
DLBCL_RICOVER_469	RICOVER	female	GCB	77	1	1	1	0	0	3	0	0	16.2957	1	16.2957	1	yes
DLBCL_RICOVER_478	RICOVER	female	Unclassified	75	1	1	1	1	0	4	0	0	5.1253	1	5.1253	1	yes
DLBCL_RICOVER_543	RICOVER	female	na	75	1	1	0	1	0	3	0	0	15.0472	1	88.2793	1	yes
DLBCL_RICOVER_577	RICOVER	female	GCB	70	1	1	0	0	0	2	0	0	4.1396	1	9.8234	1	yes
DLBCL_RICOVER_585	RICOVER	female	ABC	79	1	1	1	0	0	3	0	0	1.0842	1	1.0842	1	yes
DLBCL_RICOVER_623	RICOVER	female	GCB	62	1	1	1	1	0	4	0	0	10.3819	1	16.4271	1	yes
DLBCL_RICOVER_773	RICOVER	female	ABC	70	1	1	0	1	0	3	0	0	10.1848	1	17.6427	1	yes
DLBCL_RICOVER_945	RICOVER	female	ABC	75	1	1	0	1	0	3	0	0	12.4189	1	17.1499	1	yes
DLBCL_RICOVER_948	RICOVER	male	GCB	61	1	1	1	0	0	3	0	0	5.3552	1	11.039	1	yes
DLBCL_RICOVER_956	RICOVER	female	ABC	65	1	1	0	1	0	3	0	0	20.5996	1	35.4825	1	yes

## Sheet: unknown
individual_id	Cohort	Gender	COO	Age-at first diagnosis	IPI_AGE	IPI_LDH	IPI_ECOG	IPI_STAGE	IPI_EXBM	IPI	ob24z (CNS involvment)	hodz (Testicular invovlement)	PFS	PFS_STAT	OS	OS_STAT	R-CHOP-like Chemo
DLBCL_C_D_1150	BWH/DFCI/Mayo	male	ABC	54	0	0	0	1	0	1	0	0	10.2667	0	10.126	0	yes
DLBCL_C_D_1162	BWH/DFCI/Mayo	female	GCB	58	0	0	0	1	0	1	0	0	5.5333	0	35.3753	0	yes
DLBCL_MC_F218_RAP	BWH/DFCI/Mayo	male	Unclassified	83	1	0	0	0	0	1	0	0	13.0333	0	13.0333	0	yes
DLBCL_MC_F300_TBF	BWH/DFCI/Mayo	male	GCB	86	1	0	1	1	0	3	0	0	17.4	0	17.4	0	yes
DLBCL_MC_F927_JHS	BWH/DFCI/Mayo	male	ABC	50	0	0	0	0	0	0	0	0	5.6333	0	5.6333	0	yes
DLBCL_RICOVER_1138	RICOVER	female	GCB	71	1	1	1	0	0	3	0	0	4.5667	0	73.5606	0	yes
DLBCL_RICOVER_1283	RICOVER	male	GCB	61	1	0	0	0	0	1	0	0	3.8439	0	3.8439	0	yes
DLBCL_RICOVER_1289	RICOVER	female	ABC	72	1	1	0	0	0	2	0	0	3.384	0	3.384	0	yes
DLBCL_RICOVER_1293	RICOVER	female	na	67	1	1	0	1	1	4	0	0	3.1869	0	3.1869	0	yes
DLBCL_RICOVER_1299	RICOVER	female	na	72	1	0	0	0	0	1	0	0	1.8398	0	2.8255	0	yes
DLBCL_RICOVER_1329	RICOVER	male	ABC	72	1	1	0	1	0	3	0	0	0.2957	0	0.2957	0	yes
DLBCL_RICOVER_711	RICOVER	female	GCB	65	1	1	0	1	0	3	0	0	6.2423	0	73.7577	0	yes
