# Supplementary material for: SGK1 mutation status can further stratify patients with germinal center B‐cell‐like diffuse large B‐cell lymphoma into different prognostic subgroups
Source: Cancer Med. 2022 Feb 1;11(5):1281–91. doi: 10.1002/cam4.4550 (PMC8894717; doi:10.1002/cam4.4550)
Supplement: Supplementary file 2 — Dataset S2 [file CAM4-11-1281-s003.xlsx]

## Sheet: clinical data and gene mutation
PID	age_gt_60	IPI	ICDO3	rchop_treated	de_novo	cluster_AIC	cluster_ICL	cell_of_origin	OS_time	OS_status	PFS_time	PFS_status	Mutation_Feature
P1	No	Low	Diffuse NOS	Yes	Yes	NOTCH2	NEC	GCB	5221	0	5140	0	MALT1_amp	CDKN2A	CARD11	KMT2D	MPEG1	TMEM30A
P11	Yes	Intermediate/High	Diffuse NOS	Yes	Yes	MYD88	MYD88	Missing	5187	0	5121	0	PRDM1	BTG1_S	BTG2_S	ETV6	HIST1H1E_S	HIST1H2BG_S	ID3	IKZF3	MYD88_265	POU2AF1	SOCS1_S
P22	Yes	Missing	Diffuse NOS	Yes	Yes	MYD88	MYD88	ABC	5158	0	5117	0	CDKN2A	BTG1_S	CD79B	ETV6	IRF8	MYC_S	MYD88_265	PAX5	PIM1_S	TBL1XR1
P7	Yes	Low	Diffuse NOS	Yes	Yes	NEC	NEC	Missing	5191	0	5114	0	TP53	BTG2_S	EBF1
P17	No	Low	Diffuse NOS	Yes	Yes	SOCS1/SGK1	SGK1	GCB	5172	0	5105	0	TNFAIP3	BCL2_S	BTG2_S	DTX1_S	HIST1H1E_S	HIST1H2BC_S	KMT2D	SGK1_S	ZFP36L1
P25	Yes	Intermediate/High	Diffuse NOS	Yes	Yes	SOCS1/SGK1	SGK1	GCB	5153	0	5099	0	BCL6	BTG1_S	CARD11	CREBBP	DTX1_S	EZH2_646	FOXO1	HIST1H1B_S	HIST1H2AG_S	IRF8	NFKBIE	SGK1_S	SOCS1_S
P26	No	Low	Diffuse NOS	Yes	Yes	NEC	NEC	GCB	5152	0	5092	0	CD70
P27	No	Low	Diffuse NOS	Yes	Yes	NEC	NEC	UNC	5150	0	5065	0
P38	Yes	Missing	Diffuse NOS	Yes	Yes	NOTCH2	BCL2	GCB	5122	0	5062	0	CDKN2A	TNFRSF14	ARID1A	BTG1_S	CCND3	CREBBP	FAS	KMT2D	KRAS	PAX5	POU2F2_noncan	RHOA
P33	Yes	Low/Intermediate	Diffuse NOS	Yes	Yes	SOCS1/SGK1	SGK1	GCB	5129	0	5037	0	BCL11A_amp	ARID1A	BCL6	BCL7A	BTG1_S	BTK	DTX1_S	GNA13	HIST1H1B_S	HIST1H1C_S	HIST1H3B_S	NFKBIA	POU2F2_noncan	SGK1_S	SOCS1_S
P120	No	Low	Diffuse NOS	Yes	Yes	SOCS1/SGK1	SGK1	Missing	5074	0	5013	0	CDKN2A	CD83_S	FOXO1	HIST1H1E_S	HIST1H2AC_S	HIST1H2BD_S	HIST1H3G_S	IRF4	LTB	MYC_S	NFKBIA	PIM1_S	SGK1_S	SOCS1_S
P45	Yes	Low/Intermediate	Diffuse NOS	Yes	Yes	SOCS1/SGK1	SGK1	Missing	5096	0	4998	0	BCL2_S	CD83_S	EBF1	HIST1H1B_S	HIST1H1D_S	HIST1H1E_S	HIST1H2AM_S	KMT2D	MYC_S	SGK1_S	SOCS1_S	ZFP36L1
P55	No	Missing	Diffuse NOS	No	Yes	SOCS1/SGK1	SGK1	Missing	5048	0	4994	0	REL_amp	CDKN2A	BTK	HIST1H1E_S	NFKBIA	SGK1_S	SOCS1_S
P40	No	Low/Intermediate	Diffuse NOS	Yes	Yes	BCL2	BCL2	Missing	4986	1	4973	1	TP53	BCL2_S	EP300	GNA13	KMT2D	MEF2B	PTPRC
P57	No	Low	Diffuse NOS	Yes	Yes	NOTCH2	NEC	GCB	5040	0	4965	0	DDX3X	BCL6	BTG2_S	CD70	EBF1	KLF2	KLHL6	NOTCH2	P2RY8
P65	Yes	Intermediate/High	Diffuse NOS	Yes	Yes	BCL2	BCL2	GCB	5011	0	4951	0	CDKN2A	BCL2_S	BTG2_S	EZH2_646	KMT2D	MEF2B	MYC_S	PTEN
P67	No	Low	Diffuse NOS	Yes	Yes	MYD88	MYD88	ABC	5009	0	4924	0	BTG1_S	BTG2_S	CD79B	FOXO1	HIST1H1C_S	IRF4	PIM1_S	STAT6
P70	No	Low	Diffuse NOS	Yes	Yes	SOCS1/SGK1	SGK1	Missing	4985	0	4923	0	CD83_S	DTX1_S	FAS	HIST1H2AM_S	LTB	SGK1_S	SOCS1_S
P79	Yes	Intermediate/High	Diffuse NOS	No	Yes	MYD88	MYD88	ABC	4932	0	4878	0	CDKN2A	PRDM1	ETV6	HIST1H1D_S	KLF2	MYD88_265	TMEM30A
P121	No	Low	Diffuse NOS	Yes	Yes	NEC	NEC	Missing	4928	0	4845	0	NOTCH2	PTPN6
P87	Yes	High	Primary DLBCL of the CNS	No	Yes	MYD88	MYD88	Missing	4898	0	4840	0	CDKN2A	ETV6	KMT2D	MYD88_265
P84	No	Missing	Diffuse NOS	Yes	Yes	NEC	NEC	Missing	4907	0	4834	0
P96	No	Low	Diffuse NOS	Yes	Yes	BCL2	BCL2	Missing	4841	0	4782	0	TNFRSF14	B2M	CARD11	EZH2_646	IKZF3	IRF8	KMT2D	MEF2B	PTEN	TBL1XR1
P95	Yes	Intermediate/High	Diffuse NOS	Yes	Yes	SOCS1/SGK1	SGK1	Missing	4843	0	4763	0	TNFAIP3	TP53	ARID1A	B2M	BCL7A	BTG1_S	BTG2_S	CCND3	CD70	CREBBP	EBF1	FAS	GNA13	KMT2D	LTB	PAX5	PIM1_S	PRKCB	SGK1_S
P101	No	Low	Diffuse NOS	No	Yes	NEC	NEC	Missing	4820	0	4744	0
P102	Yes	Intermediate/High	Diffuse NOS	Yes	Yes	MYD88	MYD88	Missing	4814	0	4741	0	CD58	HIST1H1D_S	HIST1H1E_S	HIST1H2AM_S	IRF4	MEF2B	MPEG1	PIM1_S	SOCS1_S
P103	No	Low	Diffuse NOS	Yes	Yes	NOTCH2	NEC	ABC	4813	0	4735	0	TP53	B2M	HIST1H1C_S	HIST1H2BC_S	KMT2D
P64	Yes	Intermediate/High	Diffuse NOS	No	Yes	NEC	NEC	GCB	4792	1	4716	1	ARID1A	CCND3	GNA13
P114	Yes	High	Diffuse NOS	Yes	Yes	TET2/SGK1	SGK1	Missing	4771	0	4714	0	CD58	TNFRSF14	CARD11	GNA13	KLHL6	NFKBIE	TET2
P124	No	Low	Diffuse NOS	Yes	Yes	NEC	BCL2	Missing	4732	0	4670	0	BCL11A_amp	REL_amp	TP53	CREBBP	EP300	KMT2D
P125	No	Low	Primary DLBCL of the CNS	No	Yes	NEC	NEC	UNC	4730	0	4665	0
P129	Yes	Intermediate/High	Diffuse NOS	Yes	Yes	NEC	NEC	Missing	4724	0	4655	0	KLF2	MGA
P131	No	Low	Diffuse NOS	Yes	Yes	MYD88	MYD88	Missing	4716	0	4641	0	CDKN2A	BTG1_S	BTG2_S	CD79B	DTX1_S	ETV6	HIST1H1D_S	HIST1H1E_S	LTB	PIM1_S	SGK1_S
P148	Yes	Low	Diffuse NOS	Yes	Yes	SOCS1/SGK1	SGK1	Missing	4641	0	4581	0	TP53	ARID1A	BCL7A	BTG2_S	BTK	CD83_S	HIST1H1E_S	HIST1H2AM_S	KLHL6	LTB	NFKBIA	NFKBIE	PIM1_S	SGK1_S	SOCS1_S
P135	Yes	Intermediate/High	Diffuse NOS	Yes	Yes	NEC	NEC	Missing	4708	0	4580	0	CDKN2A	CD70	DNMT3A	HIST1H1E_S
P66	No	Low/Intermediate	Diffuse NOS	Yes	Yes	NEC	NEC	Missing	4670	1	4578	1
P144	No	Low	Diffuse NOS	Yes	Yes	SOCS1/SGK1	SGK1	Missing	4655	0	4573	0	TNFAIP3	B2M	BCL7A	BTG1_S	CD83_S	DTX1_S	HIST1H1D_S	HIST1H1E_S	HIST1H2AC_S	SOCS1_S	XPO1
P153	Yes	Low/Intermediate	Diffuse NOS	Yes	Yes	NEC	NEC	Missing	4617	0	4557	0	ID3
P157	No	Low	Diffuse NOS	No	Yes	NOTCH2	NEC	GCB	4605	0	4556	0	DDX3X	IKZF3	MYC_S	RASA2	TMEM30A
P152	No	Low	Diffuse NOS	Yes	Yes	NEC	BCL2	GCB	4625	0	4552	0	XPO1_amp	ARID1A	CREBBP	NOTCH2
P147	Yes	Low/Intermediate	Diffuse NOS	Yes	Yes	TET2/SGK1	SGK1	Missing	4641	0	4551	0	B2M	BTG2_S	EGR1	GNA13	HIST1H1E_S	KRAS	LTB	PIK3CD	SGK1_S	TET2	TNF
P230	No	Low	Diffuse NOS	Yes	Yes	NEC	NEC	Missing	4640	0	4540	0
P160	No	Low	Diffuse NOS	Yes	Yes	SOCS1/SGK1	SGK1	Missing	4598	0	4539	0	TNFAIP3	ATM	B2M	BCL7A	CARD11	GNA13	HIST1H1B_S	HIST1H1C_S	HIST1H1D_S	HIST1H2BG_S	HIST1H3G_S	ITPKB	KMT2C	LTB	MYC_S	PIM1_S	SGK1_S	SOCS1_S
P162	Yes	Intermediate/High	Diffuse NOS	Yes	Yes	SOCS1/SGK1	SGK1	GCB	4592	0	4518	0	CD58	B2M	BCL7A	DTX1_S	FOXO1	HIST1H2AC_S	HIST1H2AM_S	IRF8	KMT2D	LTB	NFKBIE	RHOA	SGK1_S
P169	Yes	High	Diffuse NOS	Yes	Yes	BCL2	BCL2	Missing	4578	0	4518	0	TP53	B2M	BCL2_S	EZH2_646	GNA13	KMT2D	MEF2B
P156	Yes	Low	Diffuse NOS	Yes	Yes	TET2/SGK1	SGK1	UNC	4606	0	4515	0	TNFRSF14	B2M	BCOR	BTG1_S	BTK	CARD11	ID3	LTB	NOTCH1	PIM1_S	TET2
P60	Yes	Low/Intermediate	Diffuse NOS	Yes	Yes	MYD88	MYD88	ABC	4561	1	4501	1	B2M	CCND3	CD79B	HIST1H1C_S	MYD88_265	PIM1_S
P167	Yes	Intermediate/High	Diffuse NOS	Yes	Yes	TET2/SGK1	SGK1	GCB	4583	0	4497	0	CD58	BTG1_S	HIST1H1E_S	KLHL6	SOCS1_S
P176	No	Low	Diffuse NOS	Yes	Yes	NOTCH2	NEC	Missing	4548	0	4475	0	B2M	BCL10	NOTCH2	TBL1XR1
P200	Yes	Low	Diffuse NOS	Yes	Yes	NEC	NEC	Missing	4481	0	4447	0
P190	No	Low	Diffuse NOS	Yes	Yes	BCL2	BCL2	Missing	4501	0	4435	0	TNFRSF14	B2M	BCL2_S	CREBBP	EZH2_646	IRF8	KMT2D
P199	No	Low/Intermediate	Diffuse NOS	Yes	Yes	BCL2	BCL2	Missing	4485	0	4427	0	TNFRSF14	B2M	BCL2_S	BCL7A	EZH2_noncan	HIST1H1D_S	KMT2D	MAP2K1
P196	Yes	Intermediate/High	Diffuse NOS	Yes	Yes	NOTCH2	NEC	GCB	4477	0	4413	0	CD58	TNFAIP3	TP53	B2M	BCL6	CD70	FAS	ROBO1
P209	Yes	Intermediate/High	Diffuse NOS	Yes	Yes	BCL2	BCL2	Missing	4449	0	4382	0	DDX3X	BCL2_S	BTG1_S	BTK	EBF1	EZH2_646	GNA13	HIST1H1E_S	KMT2C	KMT2D	MYC_S	P2RY8	SOCS1_S
P214	Yes	Intermediate/High	Diffuse NOS	Yes	Yes	NOTCH2	NEC	ABC	4439	0	4377	0	B2M	HIST1H1E_S
P109	Yes	Missing	Diffuse NOS	Yes	Yes	NOTCH2	NEC	ABC	4360	1	4358	1	CDKN2A	CARD11	CCND3	KLHL6	P2RY8	PDS5B	PIM1_S
P220	Yes	Intermediate/High	Diffuse NOS	Yes	Yes	BCL2	BCL2	GCB	4410	0	4351	0	TP53	BCL2_S	BTK	FOXO1	IRF8	KMT2D	MYD88	POU2F2_239	SGK1_S	TET2
P222	Yes	Low/Intermediate	Diffuse NOS	No	Yes	BCL2	BCL2	GCB	4402	0	4348	0	RB1	B2M	BCL2_S	CARD11	EP300	EZH2_646	GNA13	KMT2D	MEF2B	P2RY8	PAX5	PDS5B	PIK3R1	POU2F2_noncan	PTEN
P212	No	Low	Diffuse NOS	Yes	Yes	BCL2	BCL2	GCB	4445	0	4343	0	BCL2_S	CREBBP	EZH2_646
P223	No	Low	Diffuse NOS	Yes	Yes	SOCS1/SGK1	SGK1	Missing	4393	0	4312	0	CD83_S	DTX1_S	HIST1H2AC_S	IRF8	LTB	MYC_S	NFKBIA	PIM1_S	SOCS1_S	ZFP36L1
P238	Yes	Low/Intermediate	Diffuse NOS	Yes	Yes	SOCS1/SGK1	SGK1	GCB	4347	0	4279	0	CD58	RB1	BTG2_S	CD83_S	HIST1H1C_S	HIST1H1D_S	HIST1H1E_S	HIST1H2AG_S	IRF8	KMT2D	LTB	NOTCH2	PIM1_S
P246	No	Low	Diffuse NOS	Yes	Yes	BCL2	BCL2	GCB	4326	0	4253	0	TNFRSF14	BCL2_S	BTG2_S	CREBBP	EBF1	EZH2_646	HIST1H1D_S	IRF8	KMT2D	MAP2K1	MEF2B	POU2F2_239
P257	Yes	Low/Intermediate	Diffuse NOS	Yes	Yes	SOCS1/SGK1	SGK1	Missing	4270	0	4203	0	B2M	BCL6	BTG2_S	BTK	IRF4	KLF2	KMT2C	MYC_S	PIM1_S	PTPN6	SOCS1_S	STAT3	TLR2
P263	Yes	Intermediate/High	Diffuse NOS	Yes	Yes	NOTCH2	MYD88	ABC	4219	0	4154	0	CDKN2A	DDX3X	ETV6	HIST1H1B_S	HIST1H1E_S	HIST1H2AM_S	IKZF3
P111	Yes	Low	Diffuse NOS	Yes	Yes	MYD88	MYD88	ABC	4131	1	4145	1	CDKN2A	PRDM1	RB1	BTG2_S	MYD88_265	PIM1_S
P267	Yes	Low/Intermediate	Diffuse NOS	Yes	Yes	NEC	NEC	ABC	4204	0	4144	0	CDKN2A	RB1	KMT2D
P168	Yes	Missing	Diffuse NOS	Yes	Yes	NEC	NEC	Missing	4163	1	4135	1
P269	Yes	Missing	Diffuse NOS	Yes	Yes	TET2/SGK1	SGK1	GCB	4190	0	4132	0	TNFRSF14	B2M	BRAF	BTG2_S	FAS	HIST1H1B_S	HIST1H2AM_S	MPEG1	PTPN6	SGK1_S	SOCS1_S	TET2
P271	Yes	Intermediate/High	Diffuse NOS	Yes	Yes	TET2/SGK1	SGK1	Missing	4194	0	4131	0	BCL7A	BRAF	HIST1H2AC_S	LTB	POU2F2_239	SGK1_S
P274	Yes	High	Diffuse NOS	Yes	Yes	NEC	NEC	GCB	4186	0	4111	0	TP53	CREBBP	KMT2D
P285	No	Missing	Diffuse NOS	Yes	Yes	TET2/SGK1	SGK1	GCB	4150	0	4090	0	DDX3X	ARID1A	BCL6	BTG2_S	CARD11	CCND3	EZH2_646	FBXO11	HIST1H1D_S	KRAS	MAP2K1	SGK1_S	ZFP36L1
P42	Yes	Intermediate/High	Diffuse NOS	Yes	Yes	NEC	NEC	UNC	4077	1	4076	1
P282	Yes	Low	Diffuse NOS	Yes	Yes	SOCS1/SGK1	SGK1	Missing	4159	0	4071	0	TP53	B2M	BCL6	BCL7A	BTG1_S	CARD11	CD79B	DTX1_S	FOXO1	GNA13	HIST1H1B_S	HIST1H2BC_S	KLF2
P292	No	Missing	Diffuse NOS	Yes	Yes	NEC	NEC	GCB	4124	0	4050	0	EBF1	GNA13
P300	Yes	Intermediate/High	Diffuse NOS	Yes	Yes	SOCS1/SGK1	SGK1	Missing	4095	0	4029	0	CD83_S	HIST1H2BG_S	ITPKB	KLHL6	NFKBIA	PAX5	PRKCB	SGK1_S	SOCS1_S
P52	Yes	Low/Intermediate	Diffuse NOS	Yes	Yes	NEC	NEC	Missing	4038	1	4026	1	CDKN2A	DTX1_S	HIST1H2AG_S
P297	Yes	Low	Diffuse NOS	Yes	Yes	NEC	NEC	Missing	4101	0	4015	0	NF1	NFKBIA	ZFP36L1
P151	No	Low/Intermediate	Diffuse NOS	Yes	Yes	NOTCH2	MYD88	UNC	4038	1	4006	1	CDKN2A	PRDM1	BTG2_S	CCND3	DTX1_S	IRF4	MYD88	NOTCH2	TMEM30A
P19	Yes	Intermediate/High	Diffuse NOS	Yes	Yes	BCL2	BCL2	GCB	4007	1	3999	1	TP53	B2M	BCL2_S	FBXO11	HIST1H1D_S
P302	No	Low	Diffuse NOS	No	Yes	SOCS1/SGK1	SGK1	UNC	4087	0	3999	0	CD83_S	ITPKB	LTB	PIM1_S	SOCS1_S
P310	No	Missing	Diffuse NOS	Yes	Yes	TET2/SGK1	SGK1	GCB	4057	0	3983	0	TNFRSF14	CCND3	CIITA	EGR1	GNA13	ITPKB	KLHL6	LTB	SGK1_S	SOCS1_S	TET2
P315	No	Low	Diffuse NOS	Yes	Yes	NEC	NEC	Missing	4039	0	3979	0	HIST1H1C_S
P314	No	Intermediate/High	Diffuse NOS	Yes	Yes	BCL2	BCL2	UNC	4040	0	3965	0	CDKN2A	TNFRSF14	B2M	BCL2_S	CARD11	CREBBP	EZH2_646	KMT2D	POU2F2_noncan
P329	Yes	High	Diffuse NOS	Yes	Yes	BCL2	BCL2	GCB	3988	0	3931	0	DDX3X	TNFRSF14	TP53	BCL2_S	HIST1H1B_S	HIST1H1E_S	KMT2D	MEF2B	SOCS1_S	STAT6
P330	Yes	Low	Diffuse NOS	Yes	Yes	BCL2	BCL2	UNC	3991	0	3910	0	BCL2_S	CREBBP	EP300	EZH2_noncan	GNA13	HIST1H1D_S
P336	Yes	Low/Intermediate	Diffuse NOS	Yes	Yes	NEC	NEC	GCB	3966	0	3907	0
P346	Yes	Low	Diffuse NOS	Yes	Yes	BCL2	BCL2	GCB	3952	0	3887	0	CREBBP	CXCR4	FOXO1	KMT2D	SOCS1_S	STAT6
P181	Yes	Low	Diffuse NOS	Yes	Yes	NEC	BCL2	Missing	3866	1	3874	1	TP53	CREBBP	MAP2K1	PTEN
P337	Yes	Low	Diffuse NOS	Yes	Yes	SOCS1/SGK1	SGK1	Missing	3963	0	3872	0	TNFRSF14	BCL7A	BTG1_S	DTX1_S	HIST1H1B_S	HIST1H1E_S	HIST1H3G_S	PTEN	SOCS1_S
P356	No	Low	Diffuse NOS	Yes	Yes	SOCS1/SGK1	SGK1	Missing	3928	0	3865	0	TP53	BTG1_S	CD83_S	DTX1_S	EBF1	HIST1H1C_S	HIST1H2AG_S	SGK1_S
P357	No	Low	Diffuse NOS	Yes	Yes	MYD88	MYD88	GCB	3919	0	3860	0	BTG1_S	BTG2_S	CD70	CD79B	HIST1H1C_S	HIST1H1E_S	HIST1H2BC_S	HIST1H3G_S	ITPKB	PIM1_S	PTPN6	SOCS1_S
P358	No	Low/Intermediate	Diffuse NOS	Yes	Yes	BCL2	BCL2	GCB	3917	0	3860	0	TNFRSF14	B2M	EBF1	KMT2C	KMT2D	MEF2B	NF1
P360	Yes	High	Diffuse NOS	Yes	Yes	BCL2	BCL2	Missing	3920	0	3860	0	TNFRSF14	ARID1A	CARD11	CREBBP	EZH2_646	KMT2D	PIM1_S	PTEN	SGK1_S	TMEM30A
P359	No	Low	Diffuse NOS	Yes	Yes	MYD88	MYD88	ABC	3920	0	3858	0	PRDM1	CD79B	FAT1	IRF8	MYD88_265	PDS5B	TBL1XR1
P363	No	Low/Intermediate	Diffuse NOS	Yes	Yes	NEC	NEC	GCB	3905	0	3838	0	KMT2D
P355	Yes	Low	Diffuse NOS	Yes	Yes	BCL2	BCL2	UNC	3927	0	3837	0	BCL6	CREBBP	EP300	EZH2_646	ITPKB	PIM1_S	SOCS1_S
P367	No	Low	Diffuse NOS	Yes	Yes	BCL2	BCL2	Missing	3896	0	3837	0	TNFRSF14	BTK	CD79A	CREBBP	EBF1	EZH2_646	KMT2D	STAT6
P383	No	Low	Diffuse NOS	Yes	Yes	MYD88	MYD88	UNC	3854	0	3798	0	BTG2_S	DTX1_S	ETV6	GNA13	HIST1H1D_S	HIST1H2AM_S	IRF8	MYC_S	MYD88	PIM1_S	SPIB
P385	Yes	Missing	Diffuse NOS	Yes	Yes	NOTCH2	NEC	Missing	3851	0	3788	0	DDX3X	TNFRSF14	BTG2_S	CD70
P382	Yes	Intermediate/High	Diffuse NOS	Yes	Yes	NOTCH2	NEC	ABC	3856	0	3787	0	BCL10	BTG2_S	KLHL6	NOTCH2
P387	No	Intermediate/High	Diffuse NOS	Yes	Yes	TET2/SGK1	SGK1	Missing	3840	0	3787	0	DDX3X	TP53	CXCR4	HIST1H1D_S	KLHL6	NFKBIA	NFKBIE
P234	No	Low/Intermediate	Diffuse NOS	Yes	Yes	NOTCH2	NEC	UNC	3796	1	3775	1	TP53	BCL10	HIST1H2AM_S	IRF8	NOTCH2	PIM1_S
P368	No	Low	Diffuse NOS	Yes	Yes	TET2/SGK1	BCL2	Missing	3896	0	3775	0	BCOR	CARD11	CCND3	CXCR4	HIST1H1D_S	IRF8	KMT2D	POU2F2_239	PRKCB
P375	No	Low	Diffuse NOS	Yes	Yes	NEC	NEC	UNC	3875	0	3767	0
P395	Yes	Low/Intermediate	Diffuse NOS	Yes	Yes	SOCS1/SGK1	BCL2	GCB	3819	0	3763	0	TNFRSF14	BCL2_S	BCL7A	DTX1_S	EP300	EZH2_646	FOXO1	GNA13	HIST1H1B_S	HIST1H1C_S	HIST1H1E_S	HIST1H2AM_S	IRF8	PIM1_S	POU2F2_239	SGK1_S	SOCS1_S	TMEM30A
P393	No	Low	Diffuse NOS	Yes	Yes	NEC	NEC	Missing	3827	0	3762	0	REL_amp	TP53
P400	Yes	Intermediate/High	Diffuse NOS	Yes	Yes	NOTCH2	NEC	ABC	3808	0	3761	0	CDKN2A	TNFAIP3	TP53	DTX1_S	EP300	FAS	HIST1H1D_S	HIST1H2BG_S	PDS5B
P394	Yes	Missing	Diffuse NOS	Yes	Yes	TET2/SGK1	SGK1	Missing	3822	0	3760	0	CCND3	CD83_S	NFKBIA	PTPN6	PTPRC	SGK1_S	SOCS1_S	SPEN	TET2
P396	Yes	Intermediate/High	Diffuse NOS	Yes	Yes	NOTCH2	BCL2	GCB	3820	0	3754	0	TNFAIP3	TNFRSF14	TP53	BTG2_S	CCND3	CREBBP	KMT2D	TMEM30A
P392	No	Low	Diffuse NOS	Yes	Yes	TET2/SGK1	SGK1	Missing	3829	0	3747	0	TNFRSF14	B2M	HIST1H1C_S	HIST1H1E_S	KLHL6	MAP2K1
P391	Yes	Low/Intermediate	Diffuse NOS	Yes	Yes	BCL2	BCL2	GCB	3716	1	3716	1	TNFRSF14	BCL2_S	CREBBP	IRF8	POU2AF1	POU2F2_239	STAT6
P419	Yes	Intermediate/High	Diffuse NOS	Yes	Yes	MYD88	MYD88	Missing	3739	0	3693	0	CDKN2A	BTG1_S	BTG2_S	CD79A	FOXO1	MGA	MYD88_265	PIM1_S
P413	No	Low	Diffuse NOS	Yes	Yes	NEC	NEC	ABC	3770	0	3691	0	CDKN2A	PRDM1	BTG1_S	RHOA
P410	No	Low/Intermediate	Primary DLBCL of the CNS	No	Yes	MYD88	MYD88	Missing	3687	1	3685	1	CDKN2A	TNFAIP3	TP53	BCL6	BTG1_S	CARD11	CD79B	GNA13	HIST1H1E_S	HIST1H2AM_S	HIST1H2BD_S	MYD88_265	PIM1_S	SPIB	TBL1XR1
P415	No	Low	Diffuse NOS	Yes	Yes	SOCS1/SGK1	SGK1	GCB	3763	0	3682	0	CD58	B2M	HIST1H1C_S	HIST1H1E_S	HIST1H2AM_S	HIST1H2BC_S	HIST1H2BG_S	SGK1_S	SOCS1_S
P431	Yes	Low	Diffuse NOS	Yes	Yes	NEC	NEC	Missing	3704	0	3668	0	MALT1_amp	CD58	BCOR	NFKBIE
P434	No	Intermediate/High	Diffuse NOS	Yes	Yes	BCL2	BCL2	GCB	3697	0	3637	0	TNFRSF14	ARID1A	BCL2_S	CARD11	CREBBP	EZH2_646	IKZF3	KMT2D	PIM1_S	SMARCA4	TBL1XR1
P432	No	Low/Intermediate	Diffuse NOS	Yes	Yes	NEC	BCL2	Missing	3703	0	3634	0	BCL11A_amp	REL_amp	XPO1_amp	FBXO11	FOXO1	MEF2B
P427	No	Low/Intermediate	Diffuse NOS	Yes	Yes	BCL2	BCL2	Missing	3710	0	3628	0	TNFRSF14	BCL2_S	BCL7A	CREBBP	HIST1H1D_S	HIST1H2AC_S	HIST1H2BC_S	SGK1_S	TBL1XR1
P440	No	Low	Diffuse NOS	Yes	Yes	NEC	NEC	UNC	3688	0	3627	0	BLM
P442	No	Low/Intermediate	Diffuse NOS	Yes	Yes	BCL2	BCL2	GCB	3682	0	3622	0	RB1	TP53	BCL2_S	BCL7A	CREBBP	EP300	EZH2_646	GNA13	HIST1H1D_S	KMT2D	MEF2B
P425	No	Low	Diffuse NOS	Yes	Yes	BCL2	BCL2	Missing	3714	0	3619	0	TNFRSF14	CREBBP	EZH2_646	STAT6
P443	No	Low	Diffuse NOS	Yes	Yes	SOCS1/SGK1	SGK1	Missing	3679	0	3606	0	TNFAIP3	B2M	BCL7A	CCND3	CD83_S	DTX1_S	FAS	FBXO11	GNA13	HIST1H1B_S	HIST1H1C_S	HIST1H1D_S	HIST1H1E_S	HIST1H2AM_S	IKZF1	IRF8	ITPKB	KRAS	LTB	P2RY8	SGK1_S	SOCS1_S	STAT6	XPO1
P435	Yes	Low/Intermediate	Diffuse NOS	No	Yes	NEC	NEC	UNC	3697	0	3600	0
P447	No	Low	Diffuse NOS	Yes	Yes	SOCS1/SGK1	SGK1	Missing	3659	0	3580	0	TNFAIP3	BCL6	BCL7A	BTK	CD79A	CD83_S	HIST1H1C_S	HIST1H2AG_S	IKZF3	NFKBIE	PIM1_S	SGK1_S	SOCS1_S	STAT3
P448	No	Low	Diffuse NOS	Yes	Yes	NEC	NEC	Missing	3658	0	3573	0	PRDM1	TP53
P454	No	Low/Intermediate	Diffuse NOS	Yes	Yes	NEC	NEC	ABC	3640	0	3572	0	BTG2_S	HIST1H1B_S	HIST1H1E_S
P453	No	Low	Diffuse NOS	Yes	Yes	NEC	NEC	GCB	3640	0	3559	0	BTG2_S	CD83_S
P450	Yes	Low/Intermediate	Diffuse NOS	Yes	Yes	SOCS1/SGK1	SGK1	GCB	3648	0	3552	0	BCL11A_amp	REL_amp	XPO1_amp	CD58	TNFRSF14	ARID1A	BTG1_S	CD83_S	HIST1H1C_S	HIST1H2AG_S	HIST1H3G_S	NFKBIA	NFKBIE	PAX5	SGK1_S	SOCS1_S	ZFP36L1
P456	Yes	Missing	Diffuse NOS	Yes	Yes	SOCS1/SGK1	SGK1	Missing	3631	0	3552	0	XPO1_amp	CD58	TNFRSF14	BTG1_S	CD83_S	IRF1	IRF8	ITPKB	NFKBIA	PIM1_S	SGK1_S	SOCS1_S
P464	Yes	Low/Intermediate	Diffuse NOS	Yes	Yes	BCL2	BCL2	Missing	3616	0	3545	0	TNFRSF14	BCL2_S	BTK	CIITA	CREBBP	GNA13	KMT2D	MEF2B	SGK1_S	STAT6
P468	No	Low	Diffuse NOS	Yes	Yes	BCL2	BCL2	Missing	3609	0	3538	0	B2M	BCL2_S	EZH2_646	KMT2D	PIK3CD
P476	Yes	Low/Intermediate	Diffuse NOS	Yes	Yes	BCL2	BCL2	Missing	3590	0	3525	0	TNFRSF14	BCL2_S	BCL7A	BTG2_S	CARD11	DTX1_S	EZH2_646	HIST1H1B_S	HIST1H1D_S	HIST1H1E_S	HIST1H3B_S	KMT2D
P478	No	Low/Intermediate	Diffuse NOS	No	Yes	NEC	NEC	UNC	3584	0	3518	0
P470	Yes	Low	Diffuse NOS	Yes	Yes	BCL2	BCL2	Missing	3605	0	3517	0	TP53	B2M	BTK	CREBBP	HIST1H1C_S	KMT2D	MYC_S	POU2F2_239	TMEM30A
P483	Yes	Intermediate/High	Diffuse NOS	Yes	Yes	TET2/SGK1	SGK1	Missing	3563	0	3490	0	ARID1A	BRAF	CCND3	EP300	FAS	GNA13	HIST1H2AC_S	HIST1H2AM_S	MAP2K1	PIK3CD	PTEN	SGK1_S	TET2	TMEM30A
P482	Yes	Low	Diffuse NOS	Yes	Yes	SOCS1/SGK1	SGK1	Missing	3568	0	3488	0	REL_amp	TP53	HIST1H1B_S	HIST1H1C_S	HIST1H1E_S	HIST1H2AM_S	HIST1H2BD_S	HIST1H3B_S	KMT2D	PIM1_S
P492	No	Low	Diffuse NOS	Yes	Yes	NEC	NEC	Missing	3514	0	3486	0	CCND3	MYD88
P459	Yes	Low	Diffuse NOS	Yes	Yes	BCL2	BCL2	Missing	3630	0	3475	0	TNFRSF14	ARID1A	BCL2_S	BCL7A	CREBBP	EZH2_646	HIST1H1E_S	MEF2B	POU2AF1	SOCS1_S
P496	Yes	Missing	Diffuse NOS	Yes	Yes	BCL2	BCL2	Missing	3514	0	3439	0	BCL2_S	CARD11	CREBBP	KMT2D
P499	No	Low	Diffuse NOS	Yes	Yes	NEC	NEC	Missing	3485	0	3424	0	KLHL6	SOCS1_S
P491	Yes	Low	Diffuse NOS	Yes	Yes	TET2/SGK1	SGK1	GCB	3518	0	3412	0	TNFAIP3	BTG1_S	CD83_S	KLHL6	PIM1_S	TMEM30A
P506	No	Intermediate/High	Diffuse NOS	Yes	Yes	TET2/SGK1	NEC	GCB	3464	0	3402	0	TNFRSF14	CCND3	EBF1	RHOA	TET2
P508	No	Low	Diffuse NOS	Yes	Yes	NEC	NEC	UNC	3458	0	3391	0
P509	Yes	Low	Diffuse NOS	Yes	Yes	NEC	NEC	GCB	3452	0	3370	0	MALT1_amp	CDKN2A	KMT2D
P514	No	Low/Intermediate	Diffuse NOS	Yes	Yes	TET2/SGK1	SGK1	Missing	3430	0	3360	0	BCL6	BTG2_S	CARD11	EBF1	GNA13	ITPKB	MYC_S	PRKCB
P512	Yes	Low	Diffuse NOS	Yes	Yes	SOCS1/SGK1	SGK1	Missing	3437	0	3355	0	BTK	CD83_S	EBF1	FOXO1	KLHL6	LTB	NFKBIA	PIM1_S	SGK1_S	SOCS1_S
P510	No	Low	Diffuse NOS	Yes	Yes	BCL2	BCL2	Missing	3450	0	3354	0	BCL7A	EZH2_646	HIST1H2AM_S
P519	No	Intermediate/High	Diffuse NOS	No	Yes	NEC	NEC	UNC	3409	0	3348	0
P524	No	Intermediate/High	Diffuse NOS	Yes	Yes	NOTCH2	MYD88	Missing	3395	0	3339	0	CDKN2A	PRDM1	B2M	BTG2_S	CREBBP	DTX1_S	EP300	NOTCH2	TMEM30A
P461	No	Low	Diffuse NOS	Yes	Yes	NEC	NEC	ABC	3350	1	3328	1	TP53	HIST1H1E_S	MGA	NOTCH1
P526	Yes	Low/Intermediate	Diffuse NOS	Yes	Yes	SOCS1/SGK1	SGK1	GCB	3386	0	3326	0	CD58	TNFAIP3	TNFRSF14	BCL7A	BRAF	BTG1_S	BTG2_S	HIST1H2AM_S	HIST1H2BG_S	KMT2D	LTB	MYC_S	MYD88	P2RY8	PTEN	SGK1_S	STAT3
P531	No	Low	Diffuse NOS	Yes	Yes	BCL2	BCL2	Missing	3374	0	3314	0	TNFRSF14	BCL2_S	BCL7A	EZH2_646	GNA13	MGA	MYC_S
P527	Yes	Low	Diffuse NOS	Yes	Yes	TET2/SGK1	NEC	Missing	3387	0	3304	0	ATM	BRAF	IRF4	RHOA	TET2
P547	Yes	Intermediate/High	Diffuse NOS	Yes	Yes	MYD88	MYD88	UNC	3336	0	3292	0	CDKN2A	PRDM1	B2M	CARD11	CCND3	CD79B	KMT2D	MEF2B	MYD88	PIM1_S
P250	Yes	Low/Intermediate	Diffuse NOS	No	Yes	TET2/SGK1	SGK1	Missing	3387	1	3284	1	TNFAIP3	TNFRSF14	BRAF	CD83_S	DTX1_S	EBF1	IRF8	KLHL6	KMT2D	P2RY8	TET2
P539	No	Low/Intermediate	Diffuse NOS	Yes	Yes	TET2/SGK1	SGK1	GCB	3354	0	3271	0	HIST1H2BC_S	HIST1H3B_S	SOCS1_S	XPO1
P174	No	Low	Diffuse NOS	Yes	Yes	NEC	NEC	Missing	3556	1	3258	1	BCL10	CD79B	KMT2D	NFKBIE
P546	No	Low	Diffuse NOS	Yes	Yes	SOCS1/SGK1	SGK1	GCB	3339	0	3256	0	TNFRSF14	BCL6	BTG1_S	BTG2_S	GNA13	PIM1_S	ROBO1	SOCS1_S
P550	Yes	Intermediate/High	Diffuse NOS	Yes	Yes	BCL2	BCL2	GCB	3325	0	3255	0	BCL11A_amp	TP53	ARID1A	BCL2_S	BTG2_S	CARD11	CREBBP	FOXO1	GNA13	HIST1H1D_S	IRF8	KMT2D
P488	Yes	Low	Diffuse NOS	Yes	Yes	NOTCH2	NEC	ABC	3275	1	3246	1	TP53	BCL10	EBF1	IRF8	KMT2D
P558	Yes	Low/Intermediate	Diffuse NOS	Yes	Yes	SOCS1/SGK1	BCL2	GCB	3311	0	3244	0	RB1	BCL2_S	BTK	CREBBP	HIST1H1C_S	NFKBIA	PIM1_S	SGK1_S
P553	Yes	Low/Intermediate	Diffuse NOS	Yes	Yes	NOTCH2	MYD88	ABC	3318	0	3243	0	CDKN2A	TNFAIP3	BTG1_S	BTG2_S	CCND3	DTX1_S	HIST1H1D_S	PIM1_S	SPEN
P552	Yes	Low/Intermediate	Diffuse NOS	Yes	Yes	NEC	BCL2	Missing	3318	0	3234	0	REL_amp	TP53	CREBBP	KMT2D	SRSF2
P73	Yes	Intermediate/High	Diffuse NOS	Yes	Yes	MYD88	MYD88	GCB	3235	1	3227	1	B2M	BTG2_S	DTX1_S	HIST1H1B_S	HIST1H1C_S	HIST1H1E_S	HIST1H2AC_S	HIST1H2AM_S	HIST1H3G_S	ITPKB	KMT2D	MYD88_265	PIM1_S	TBL1XR1	TMEM30A
P560	No	Intermediate/High	T-cell/histiocyte-rich	Yes	Yes	NEC	NEC	UNC	3301	0	3222	0
P123	Yes	Intermediate/High	Diffuse NOS	Yes	Yes	TET2/SGK1	SGK1	Missing	3217	1	3211	1	B2M	CARD11	CD83_S	KLHL6	MYD88	P2RY8	TMEM30A
P567	Yes	Low/Intermediate	Diffuse NOS	Yes	Yes	BCL2	BCL2	Missing	3282	0	3208	0	TNFAIP3	TNFRSF14	BCL10	CIITA	CREBBP	DTX1_S	HIST1H1D_S	HIST1H1E_S	KMT2D	PIM1_S
P575	Yes	Low	Diffuse NOS	Yes	Yes	NEC	NEC	Missing	3256	0	3193	0
P142	No	Low	Diffuse NOS	No	Yes	NEC	NEC	UNC	3577	1	3173	1	MYC_S	ROBO1	SOCS1_S
P580	No	Intermediate/High	Diffuse NOS	Yes	Yes	BCL2	BCL2	Missing	3231	0	3167	0	TNFAIP3	TNFRSF14	CARD11	EP300	KMT2D	SOCS1_S
P583	No	Intermediate/High	Diffuse NOS	No	Yes	BCL2	BCL2	GCB	3220	0	3165	0	TNFRSF14	TP53	ARID1A	BCL2_S	EZH2_646	GNA13	IRF8	MEF2B
P581	Yes	Low	Diffuse NOS	Yes	Yes	NEC	NEC	Missing	3233	0	3159	0	TP53	CCND3	HIST1H2BG_S	NOTCH1
P578	No	Low	Diffuse NOS	Yes	Yes	SOCS1/SGK1	SGK1	GCB	3231	0	3152	0	CDKN2A	TP53	BTG2_S	HIST1H1B_S	HIST1H1C_S	HIST1H1E_S	HIST1H2AM_S	NFKBIA	PIM1_S	SGK1_S	SOCS1_S
P587	Yes	High	Diffuse NOS	Yes	Yes	BCL2	BCL2	GCB	3205	0	3143	0	CDKN2A	BCL2_S	BRAF	BTG2_S	CREBBP	IRF8	KMT2D	SGK1_S	STAT6
P463	Yes	Missing	Diffuse NOS	No	Yes	NOTCH2	NEC	Missing	3152	1	3141	1	TNFAIP3	B2M	BCL10	EBF1	MYD88	TMEM30A
P586	No	Low	T-cell/histiocyte-rich	Yes	Yes	TET2/SGK1	SGK1	UNC	3204	0	3117	0	CD58	TNFRSF14	GNA13	HIST1H3B_S	ITPKB	PIM1_S	SGK1_S	SOCS1_S
P589	No	Low	Diffuse NOS	Yes	Yes	SOCS1/SGK1	MYD88	Missing	3203	0	3116	0	BCL7A	BTG1_S	HIST1H1E_S	HIST1H3G_S	ITPKB	PIM1_S	SOCS1_S
P590	Yes	Low/Intermediate	Diffuse NOS	Yes	Yes	NEC	NEC	GCB	3198	0	3116	0	CD58	BCL2_S	KMT2D
P594	No	Low	Diffuse NOS	Yes	Yes	MYD88	MYD88	Missing	3188	0	3112	0	CD58	CD79B	CD83_S	ETV6	MPEG1	PIM1_S
P233	Yes	Intermediate/High	Diffuse NOS	No	Yes	NEC	NEC	ABC	3113	1	3111	1	BTG2_S
P603	Yes	High	Diffuse NOS	Yes	Yes	NOTCH2	MYD88	Missing	3157	0	3103	0	CDKN2A	B2M	BCL2_S	BCL6	BTG2_S	CARD11	HIST1H2AM_S	HIST1H2BG_S	NOTCH2	PIM1_S	SPEN
P609	No	Missing	Diffuse NOS	Yes	Yes	BCL2	BCL2	Missing	3147	0	3090	0	TNFRSF14	GNA13	KMT2D	MEF2B	PIM1_S	SGK1_S
P608	Yes	Low	Diffuse NOS	Yes	Yes	TET2/SGK1	SGK1	Missing	3150	0	3076	0	B2M	CARD11	CCND3	EP300	FOXO1	LTB	MGA	PAX5
P320	Yes	High	Diffuse NOS	Yes	Yes	NOTCH2	SGK1	Missing	3090	1	3074	1	CDKN2A	B2M	BTG2_S	DTX1_S	MYD88	NFKBIA	NOTCH2	STAT3
P600	Yes	Intermediate/High	Diffuse NOS	Yes	Yes	BCL2	BCL2	GCB	3160	0	3074	0	TNFRSF14	BCL2_S	CREBBP	EZH2_646	HIST1H1D_S	KMT2D	POU2F2_239
P622	Yes	High	Diffuse NOS	Yes	Yes	BCL2	BCL2	Missing	3126	0	3067	0	TNFRSF14	EP300	EZH2_646	GNA13	TLR2
P619	Yes	High	Diffuse NOS	Yes	Yes	TET2/SGK1	SGK1	GCB	3129	0	3065	0	TNFRSF14	B2M	BRAF	FBXO11	LTB	SGK1_S
P606	Yes	Low	Diffuse NOS	Yes	Yes	MYD88	MYD88	ABC	3147	0	3061	0	BTG2_S	ETV6	MPEG1	MYD88	PIM1_S	ZFP36L1
P197	No	Low/Intermediate	Diffuse NOS	Yes	Yes	TET2/SGK1	SGK1	GCB	3059	1	3058	1	TNFRSF14	B2M	CCND3	EBF1	IRF8	LTB	MAP2K1	SGK1_S	TET2
P517	Yes	Missing	Diffuse NOS	Yes	Yes	BCL2	BCL2	GCB	3076	1	3054	1	BCL2_S	BTK	CREBBP	EZH2_646	HIST1H1D_S	HIST1H1E_S	HIST1H2AC_S	IRF8	KMT2D
P626	Yes	Intermediate/High	Diffuse NOS	Yes	Yes	MYD88	MYD88	Missing	3113	0	3054	0	BTG1_S	MYD88_265	PIM1_S
P618	No	Low	Diffuse NOS	Yes	Yes	NOTCH2	NEC	Missing	3130	0	3053	0	MALT1_amp	CDKN2A	CARD11	CCND3	ITPKB	P2RY8	PDS5B	POU2F2_noncan	TMEM30A
P256	No	Low/Intermediate	Diffuse NOS	Yes	Yes	MYD88	MYD88	UNC	4277	0	3045	1	PRDM1	BTG2_S	CARD11	CD79B	HIST1H1E_S	KLF2	MYD88
P635	Yes	Low	Diffuse NOS	Yes	Yes	NEC	MYD88	Missing	3079	0	3045	0	PRDM1	CD79A	HIST1H1C_S	PIM1_S
P630	No	Low	T-cell/histiocyte-rich	Yes	Yes	SOCS1/SGK1	SGK1	GCB	3101	0	3038	0	TNFRSF14	B2M	BCL7A	BTG2_S	CD83_S	HIST1H1D_S	HIST1H1E_S	PAX5	PIM1_S	SGK1_S	SOCS1_S
P628	Yes	Intermediate/High	Diffuse NOS	Yes	Yes	TET2/SGK1	SGK1	Missing	3105	0	3034	0	CD58	BTG2_S	CARD11	CD83_S	SOCS1_S	TET2	ZFP36L1
P637	No	Low	Diffuse NOS	Yes	Yes	NOTCH2	MYD88	Missing	3072	0	3028	0	CDKN2A	BCL10	BCL6	EZH2_646	HIST1H1B_S	HIST1H1E_S	HIST1H2BC_S	MYD88_265	PRKCB
P627	No	Low/Intermediate	Diffuse NOS	No	Yes	NEC	NEC	Missing	3105	0	3026	0
P636	No	Missing	Diffuse NOS	Yes	Yes	NOTCH2	NEC	ABC	3072	0	3026	0	TNFAIP3	TP53	DTX1_S	FAS	HIST1H2BD_S
P6	Yes	Low	Diffuse NOS	Yes	Yes	SOCS1/SGK1	SGK1	GCB	3022	1	3021	1	B2M	BCL6	CARD11	CIITA	EZH2_646	GNA13	HIST1H1C_S	HIST1H2AG_S	SGK1_S
P634	No	Low/Intermediate	Diffuse NOS	Yes	Yes	BCL2	BCL2	GCB	3078	0	3012	0	TNFRSF14	ARID1A	CD83_S	KMT2D	PIM1_S
P641	No	Low	Diffuse NOS	Yes	Yes	MYD88	MYD88	Missing	3052	0	3011	0	CD58	CDKN2A	PRDM1	CD79B	DTX1_S	EP300	ETV6	HIST1H1E_S	KMT2D	MYD88_265	PIM1_S
P632	Yes	Low	Diffuse NOS	Yes	Yes	TET2/SGK1	SGK1	Missing	3087	0	3007	0	CDKN2A	ATM	BCL7A	BCOR	HIST1H2AG_S	HIST1H3B_S	MGA	MYD88	P2RY8	PRKCB
P327	Yes	Low	Diffuse NOS	No	Yes	TET2/SGK1	NEC	Missing	3024	1	3001	1	EBF1	EZH2_646	P2RY8	TET2
P633	No	Low	Diffuse NOS	Yes	Yes	SOCS1/SGK1	SGK1	GCB	3080	0	2998	0	BTG2_S	FAT4	GNA13	HIST1H1D_S	HIST1H1E_S	NFKBIA	NFKBIE	SOCS1_S
P640	Yes	Low/Intermediate	Diffuse NOS	Yes	Yes	BCL2	BCL2	GCB	3064	0	2990	0	TNFRSF14	B2M	BCL2_S	CREBBP	EZH2_646	FOXO1	GNA13	HIST1H1D_S	HIST1H2AM_S	MEF2B	POU2F2_239
P651	Yes	Intermediate/High	Diffuse NOS	Yes	Yes	NOTCH2	NEC	ABC	3046	0	2989	0	BCL10	CREBBP	IKZF3	KMT2D
P649	Yes	Low/Intermediate	Diffuse NOS	Yes	Yes	BCL2	BCL2	UNC	3042	0	2985	0	CD58	FAS	HIST1H1D_S	KMT2D	MEF2B	MGA	NOTCH2	PIM1_S	SGK1_S
P656	No	Low	Diffuse NOS	Yes	Yes	SOCS1/SGK1	SGK1	GCB	3024	0	2977	0	TNFRSF14	TP53	ARID1A	BCL6	BCL7A	BTG1_S	DTX1_S	HIST1H1C_S	HIST1H2AC_S	ITPKB	KMT2D	NOTCH2	PIM1_S	SGK1_S	SOCS1_S
P579	Yes	Low	Diffuse NOS	Yes	Yes	NEC	NEC	UNC	2998	1	2976	1	HIST1H1C_S	SPIB
P650	No	Missing	Diffuse NOS	Yes	Yes	BCL2	BCL2	Missing	3043	0	2976	0	BCL2_S	BCL6	BCL7A	EZH2_646	HIST1H1C_S	IRF8	KMT2D	PIM1_S	SOCS1_S
P643	Yes	Missing	Diffuse NOS	Yes	Yes	BCL2	BCL2	ABC	3049	0	2969	0	TNFRSF14	ARID1A	B2M	BCL2_S	BCL7A	CREBBP	EBF1	EZH2_646	HIST1H1E_S	KMT2D	SOCS1_S
P653	Yes	Missing	Diffuse NOS	Yes	Yes	NEC	NEC	ABC	3035	0	2956	0	TP53	DTX1_S	PIM1_S	SOCS1_S
P489	No	Low	Diffuse NOS	Yes	Yes	NEC	BCL2	Missing	2999	1	2938	1	BCL11A_amp	REL_amp	DDX3X	BTG1_S	IKZF3	ITPKB	MYC_S
P662	No	Intermediate/High	Diffuse NOS	No	Yes	BCL2	SGK1	GCB	2989	0	2924	0	TNFAIP3	B2M	EZH2_646	FAT3	HIST1H2BC_S	ITPKB	MYC_S	P2RY8	SOCS1_S	STAT6	TBL1XR1	TET2
P668	No	Missing	Diffuse NOS	No	Yes	NOTCH2	NEC	ABC	2976	0	2917	0	B2M	BCL10	BCL6	BTG1_S	MYD88
P130	No	Intermediate/High	Diffuse NOS	Yes	Yes	NEC	NEC	UNC	2898	1	2898	1
P667	Yes	Low/Intermediate	Diffuse NOS	Yes	Yes	TET2/SGK1	SGK1	Missing	2979	0	2898	0	BCOR	BRAF	CARD11	EBF1	PAX5	POU2F2_239	TET2
P675	Yes	Intermediate/High	Diffuse NOS	Yes	Yes	NOTCH2	NEC	ABC	2961	0	2894	0	B2M	BCL10	HIST1H2AG_S	MYD88	NOTCH2	PIM1_S
P678	Yes	Low/Intermediate	Diffuse NOS	Yes	Yes	NOTCH2	NEC	Missing	2955	0	2892	0	TNFRSF14	CREBBP	DNMT3A	DTX1_S	KMT2D	MYD88_265	NOTCH2
P677	Yes	Low/Intermediate	Diffuse NOS	Yes	Yes	BCL2	BCL2	GCB	2962	0	2877	0	TNFRSF14	BTK	CARD11	EZH2_646	GNA13	KMT2D	MEF2B	SGK1_S
P479	Yes	Low/Intermediate	Diffuse NOS	Yes	Yes	NEC	NEC	Missing	2899	1	2870	1	BCL6	SOCS1_S
P689	Yes	High	Diffuse NOS	Yes	Yes	NEC	NEC	ABC	2909	0	2854	0	CDKN2A	HIST1H1E_S	KLHL6	MEF2B
P686	Yes	Intermediate/High	Diffuse NOS	Yes	Yes	NOTCH2	BCL2	GCB	2920	0	2850	0	BCL10	BCL2_S	BTG1_S	CREBBP	HIST1H2AC_S	NOTCH2	PIM1_S
P699	Yes	Low/Intermediate	Diffuse NOS	Yes	Yes	BCL2	NEC	Missing	2897	0	2831	0	TNFAIP3	TNFRSF14	EP300	PIK3R1
P701	No	Low	Diffuse NOS	Yes	Yes	NEC	NEC	GCB	2889	0	2830	0
P698	Yes	Missing	Diffuse NOS	Yes	Yes	NOTCH2	NEC	ABC	2899	0	2828	0	B2M	IKZF1	NOTCH2
P288	Yes	High	Diffuse NOS	Yes	Yes	NOTCH2	SGK1	ABC	2842	1	2824	1	CD58	TNFAIP3	TP53	BCL6	BTG2_S	DTX1_S	HIST1H1C_S	HIST1H1E_S	KMT2D
P684	No	Low	Diffuse NOS	Yes	Yes	BCL2	BCL2	GCB	2927	0	2824	0	TNFRSF14	EZH2_646	IRF8	MEF2B	NFKBIE	SOCS1_S
P688	Yes	Intermediate/High	Diffuse NOS	Yes	Yes	NEC	NEC	GCB	2909	0	2823	0	TP53	EGR1	HIST1H1E_S	PIM1_S
P702	Yes	Missing	Diffuse NOS	Yes	Yes	BCL2	BCL2	GCB	2891	0	2823	0	TNFRSF14	B2M	BCL7A	EZH2_646	GNA13	KMT2D	MYD88
P696	Yes	Missing	Diffuse NOS	Yes	Yes	TET2/SGK1	SGK1	Missing	2899	0	2818	0	B2M	BTG2_S	CD83_S	ID3	IRF8	KRAS	LTB	P2RY8	SGK1_S	SOCS1_S	TET2	TNF	ZFP36L1
P706	Yes	Missing	Diffuse NOS	Yes	Yes	TET2/SGK1	SGK1	Missing	2884	0	2815	0	CD58	EBF1	NFKBIA	SGK1_S	SOCS1_S	ZFP36L1
P704	Yes	Low/Intermediate	Diffuse NOS	Yes	Yes	BCL2	BCL2	Missing	2889	0	2814	0	CREBBP	EZH2_646	HIST1H1E_S	KMT2D	MEF2B
P543	No	Low/Intermediate	T-cell/histiocyte-rich	Yes	Yes	NEC	NEC	Missing	3019	1	2808	1	ITPKB
P614	Yes	Low/Intermediate	Diffuse NOS	Yes	Yes	MYD88	MYD88	Missing	2801	1	2808	1	CD79B	MYD88_265	PIM1_S	TBL1XR1
P712	Yes	Low	Diffuse NOS	Yes	Yes	TET2/SGK1	NEC	Missing	2867	0	2803	0	PRDM1	ARID1A	CARD11	EBF1	HIST1H2AG_S	SGK1_S
P703	Yes	Low	Diffuse NOS	Yes	Yes	BCL2	BCL2	Missing	2888	0	2802	0	TNFRSF14	CREBBP	FOXO1	STAT6
P733	Yes	High	Diffuse NOS	Yes	Yes	TET2/SGK1	SGK1	GCB	2800	1	2800	1	CD58	TNFRSF14	B2M	EZH2_646	IRF4	IRF8	PIM1_S	SGK1_S	TET2
P715	No	High	Diffuse NOS	Yes	Yes	NOTCH2	NEC	Missing	2854	0	2795	0	TNFAIP3	TP53	CD70	EZH2_646	HIST1H2BC_S	NOTCH1	SMARCA4
P707	Yes	Missing	Diffuse NOS	Yes	Yes	BCL2	BCL2	GCB	2874	0	2789	0	TNFRSF14	TP53	BCL2_S	BCL7A	BTG1_S	BTG2_S	CD79A	EZH2_noncan	KMT2D
P714	Yes	High	T-cell/histiocyte-rich	Yes	Yes	NEC	NEC	Missing	2853	0	2786	0	CD58
P717	No	Low	Diffuse NOS	Yes	Yes	TET2/SGK1	NEC	Missing	2854	0	2780	0	BCL7A	BTG2_S	CCND3	ID3	MGA
P646	Yes	Intermediate/High	Diffuse NOS	Yes	Yes	MYD88	MYD88	ABC	2784	1	2777	1	CDKN2A	CARD11	CD79B	ETV6	PIM1_S	POU2AF1
P722	Yes	High	Diffuse NOS	Yes	Yes	NOTCH2	NEC	Missing	2836	0	2774	0	TNFRSF14	ARID1A	BCL10	KMT2D	NOTCH2	ROBO1
P728	Yes	Missing	Diffuse NOS	Yes	Yes	SOCS1/SGK1	SGK1	Missing	2829	0	2772	0	TP53	ARID1A	BTG2_S	CARD11	CD83_S	EBF1	HIST1H1D_S	HIST1H1E_S	MAP2K1	NFKBIA	NFKBIE	PIM1_S	SGK1_S	SOCS1_S
P730	No	Missing	Diffuse NOS	No	Yes	TET2/SGK1	BCL2	GCB	2822	0	2760	0	DTX1_S	FBXO11	HIST1H3B_S	ITPKB	PTEN
P414	Yes	High	Diffuse NOS	Yes	Yes	BCL2	BCL2	GCB	2799	1	2757	1	BCL2_S	EZH2_646	HIST1H1E_S	KMT2D
P721	No	Low	Diffuse NOS	Yes	Yes	SOCS1/SGK1	SGK1	Missing	2836	0	2754	0	CD83_S	HIST1H1C_S	HIST1H2AM_S	KLHL6	NFKBIA	NFKBIE
P727	No	Low	Diffuse NOS	Yes	Yes	NEC	NEC	Missing	2828	0	2754	0	CDKN2A
P731	Yes	Intermediate/High	Diffuse NOS	Yes	Yes	BCL2	BCL2	UNC	2814	0	2754	0	ARID1A	BCL2_S	CARD11	EZH2_noncan	GNA13	HIST1H1C_S	HIST1H1E_S	KMT2D	TET2
P729	No	Low	Diffuse NOS	Yes	Yes	SOCS1/SGK1	SGK1	Missing	2822	0	2753	0	TP53	BTK	CD83_S	EBF1	NFKBIA	SGK1_S	SOCS1_S	STAT3
P726	Yes	Low	Diffuse NOS	Yes	Yes	SOCS1/SGK1	SGK1	Missing	2825	0	2747	0	BTG2_S	CD83_S	EGR1	HIST1H1B_S	HIST1H1C_S	HIST1H2BC_S	KLHL6	NFKBIA	NFKBIE
P734	No	Low/Intermediate	Diffuse NOS	Yes	Yes	MYD88	MYD88	ABC	2804	0	2739	0	PRDM1	BCL10	CD79B	DTX1_S	EBF1	ETV6	HIST1H1E_S	HIST1H2BC_S	PIM1_S	SGK1_S
P738	Yes	Missing	Diffuse NOS	No	Yes	TET2/SGK1	NEC	GCB	2792	0	2736	0	NFKBIA	RHOA	TMEM30A	ZFP36L1
P746	No	Intermediate/High	Diffuse NOS	Yes	Yes	NEC	NEC	GCB	2780	0	2725	0	TP53	FAT3	GNA13
P217	Yes	Intermediate/High	Diffuse NOS	Yes	Yes	SOCS1/SGK1	BCL2	GCB	2765	1	2724	1	RB1	TNFRSF14	ARID1A	BCL2_S	DTX1_S	EZH2_646	FOXO1	GNA13	HIST1H1E_S	HIST1H2AG_S	IRF8	NFKBIE	SOCS1_S	STAT3
P741	No	Low	Diffuse NOS	Yes	Yes	NEC	NEC	UNC	2786	0	2724	0
P737	No	Low	Diffuse NOS	Yes	Yes	MYD88	MYD88	ABC	2793	0	2720	0	BTG2_S	CD79B	EP300	HIST1H1E_S	HIST1H2BC_S	IRF4	LTB	MGA	PIM1_S	RHOA
P742	No	Low/Intermediate	Diffuse NOS	Yes	Yes	NOTCH2	BCL2	GCB	2783	0	2719	0	DDX3X	TNFAIP3	ARID1A	BCL10	KMT2D	PAX5	SOCS1_S	TET2
P228	Yes	Intermediate/High	Diffuse NOS	Yes	Yes	BCL2	BCL2	Missing	2722	1	2718	1	BCL2_S	CREBBP	HIST1H1D_S
P748	Yes	High	Diffuse NOS	Yes	Yes	SOCS1/SGK1	SGK1	GCB	2771	0	2716	0	BCL7A	BTG2_S	CD70	CD79B	CD83_S	HIST1H1C_S	HIST1H1E_S	IKZF3	IRF4	ITPKB	MYC_S	NFKBIA	PIM1_S	SGK1_S	SOCS1_S	ZFP36L1
P743	No	Low	Diffuse NOS	Yes	Yes	BCL2	BCL2	GCB	2779	0	2710	0	ARID1A	BCL2_S	BCL6	CARD11	EZH2_646	KMT2D	LTB	MEF2B	PIM1_S	SGK1_S
P744	No	Low	Diffuse NOS	Yes	Yes	TET2/SGK1	SGK1	GCB	2779	0	2709	0	BTG2_S	BTK	FOXO1	HIST1H1D_S	HIST1H1E_S	KLHL6	MAP2K1	NFKBIA	SGK1_S
P756	Yes	High	Diffuse NOS	Yes	Yes	MYD88	MYD88	Missing	2756	0	2702	0	CD58	CDKN2A	TNFAIP3	BTG1_S	CARD11	EBF1	ETV6	MYD88_265	PIM1_S	TBL1XR1	TMEM30A
P757	Yes	Missing	Diffuse NOS	No	Yes	NOTCH2	NEC	ABC	2751	0	2696	0	TP53	B2M	BTG2_S	DTX1_S	KMT2D	NOTCH1
P755	Yes	Missing	Diffuse NOS	Yes	Yes	BCL2	BCL2	GCB	2757	0	2691	0	TNFRSF14	BCL2_S	EZH2_646	HIST1H1E_S	IRF8	KMT2D	SGK1_S
P671	Yes	High	Diffuse NOS	Yes	Yes	NEC	BCL2	Missing	2696	1	2690	1	BCL11A_amp	MALT1_amp	REL_amp	XPO1_amp	TP53	KLHL6	SGK1_S
P753	No	High	Diffuse NOS	Yes	Yes	NEC	NEC	Missing	2761	0	2683	0	TP53
P751	Yes	Low/Intermediate	Diffuse NOS	Yes	Yes	SOCS1/SGK1	SGK1	ABC	2764	0	2675	0	CDKN2A	TNFAIP3	TNFRSF14	BCL7A	BTG2_S	CREBBP	HIST1H1C_S	HIST1H1E_S	HIST1H2BC_S	IRF8	KLF2	NF1	NFKBIE	PTPN6	SGK1_S	SOCS1_S	XPO1
P187	Yes	Low/Intermediate	Diffuse NOS	Yes	Yes	NOTCH2	BCL2	GCB	2676	1	2670	1	TNFAIP3	TNFRSF14	TP53	EBF1	HIST1H1C_S	KMT2D	NFKBIE	PTPRC	SPEN	TET2
P761	Yes	Missing	Diffuse NOS	Yes	Yes	NEC	NEC	Missing	2733	0	2655	0	TP53	HIST1H2AG_S
P763	No	Low	Diffuse NOS	Yes	Yes	NEC	NEC	GCB	2729	0	2655	0	CDKN2A	DDX3X	IKZF3	NFKBIE
P769	Yes	Intermediate/High	Diffuse NOS	Yes	Yes	SOCS1/SGK1	SGK1	GCB	2716	0	2653	0	TP53	BCL6	BTK	CD83_S	CXCR4	EBF1	FAT1	HIST1H1B_S	HIST1H1C_S	HIST1H1E_S	HIST1H2BD_S	IRF8	KMT2D	MYD88	POU2F2_noncan
P770	Yes	Low	Diffuse NOS	Yes	Yes	TET2/SGK1	SGK1	Missing	2717	0	2649	0	DDX3X	PRDM1	BCL7A	BTG2_S	FAS	HIST1H1E_S	HIST1H3G_S	MAP2K1	NFKBIA	PRKCB	PTEN	SGK1_S	TBL1XR1	TET2	TMEM30A
P765	No	Low	Diffuse NOS	Yes	Yes	TET2/SGK1	MYD88	ABC	2731	0	2642	0	B2M	BCL2_S	BTG2_S	CARD11	DTX1_S	HIST1H3B_S	MGA	PIM1_S	PTPN6	SPEN
P772	Yes	Intermediate/High	Diffuse NOS	Yes	Yes	SOCS1/SGK1	SGK1	GCB	2710	0	2641	0	REL_amp	CD58	BCL7A	BTG2_S	CD83_S	IRF8	MYC_S	NFKBIA	SGK1_S	SOCS1_S
P775	No	Low	Diffuse NOS	Yes	Yes	NEC	NEC	UNC	2703	0	2634	0	ARID1A	CD79B
P306	Yes	Intermediate/High	Diffuse NOS	Yes	Yes	BCL2	BCL2	GCB	2643	1	2629	1	TP53	BCL7A	HIST1H1C_S	HIST1H1D_S	KMT2D	SMARCA4
P262	Yes	Low/Intermediate	Diffuse NOS	Yes	Yes	NEC	NEC	ABC	2648	1	2628	1	FOXO1	HIST1H1C_S	NFKBIE
P777	Yes	Intermediate/High	Diffuse NOS	Yes	Yes	NOTCH2	NEC	ABC	2702	0	2628	0	CARD11	EZH2_646	KMT2D	NOTCH2
P551	Yes	Low/Intermediate	Diffuse NOS	Yes	Yes	NOTCH2	SGK1	GCB	2669	1	2624	1	TNFAIP3	TP53	B2M	HIST1H1B_S	HIST1H1E_S	KMT2D	NFKBIE	TET2	TMEM30A
P784	No	Low	Diffuse NOS	Yes	Yes	NOTCH2	BCL2	GCB	2689	0	2622	0	CDKN2A	TNFAIP3	ARID1A	BCL2_S	CCND3	KMT2D	RASA2
P785	Yes	Low	Diffuse NOS	Yes	Yes	TET2/SGK1	SGK1	GCB	2681	0	2621	0	B2M	BTG2_S	CIITA	HIST1H1D_S	HIST1H3B_S	NFKBIE	PAX5	PIM1_S	PTPRC	SGK1_S	TET2
P773	Yes	Low	Diffuse NOS	Yes	Yes	MYD88	MYD88	Missing	2707	0	2614	0	CD58	PRDM1	BCL2_S	BTG1_S	BTK	CD79B	HIST1H1B_S	HIST1H3B_S	IRF4	KLF2	KLHL6	MPEG1	MYD88_265	PIM1_S
P790	Yes	Intermediate/High	Diffuse NOS	Yes	Yes	BCL2	NEC	GCB	2666	0	2607	0	B2M	EZH2_646	PIM1_S
P774	Yes	Missing	Diffuse NOS	Yes	Yes	MYD88	MYD88	ABC	2699	0	2602	0	PRDM1	BCL6	BTG1_S	CD79B	DTX1_S	ETV6	HIST1H1D_S	ITPKB	LTB	MEF2B	MPEG1	MYD88_265	PIM1_S	POU2AF1	TBL1XR1	ZFP36L1
P791	No	Low	Diffuse NOS	Yes	Yes	TET2/SGK1	SGK1	GCB	2665	0	2593	0	CD58	CARD11	EBF1	HIST1H1D_S	HIST1H1E_S	LTB	MAP2K1
P787	No	Low	Diffuse NOS	Yes	Yes	NEC	NEC	GCB	2673	0	2576	0	CARD11	HIST1H1E_S	KRAS
P107	Yes	Low/Intermediate	Diffuse NOS	Yes	Yes	NOTCH2	NEC	UNC	2610	1	2555	1	CD70	SPEN	STAT3
P178	Yes	Missing	Diffuse NOS	Yes	Yes	NEC	NEC	Missing	2577	1	2546	1
P556	No	Low	Diffuse NOS	Yes	Yes	TET2/SGK1	SGK1	GCB	3311	0	2546	1	TNFRSF14	B2M	BTG1_S	EBF1	PIM1_S	ROBO1	TET2
P799	No	Low	Diffuse NOS	Yes	Yes	NOTCH2	BCL2	Missing	2630	0	2543	0	TP53	B2M	CREBBP	KMT2D	MEF2B	STAT3	TMEM30A
P809	No	Low	Diffuse NOS	Yes	Yes	BCL2	BCL2	UNC	2604	0	2538	0	B2M	BCL2_S	BCL7A	EZH2_646	FOXO1	HIST1H1C_S	HIST1H1D_S	IRF1	ITPKB	KMT2D	MEF2B	POU2F2_noncan	SOCS1_S	ZFP36L1
P631	Yes	Low	Diffuse NOS	Yes	Yes	MYD88	MYD88	Missing	3099	0	2536	1	BTG2_S	HIST1H1B_S	MYD88_265	NFKBIA	PIM1_S
P818	Yes	High	Diffuse NOS	Yes	Yes	NEC	NEC	UNC	2574	0	2528	0	HIST1H1D_S	KMT2C
P485	Yes	Intermediate/High	Diffuse NOS	Yes	Yes	MYD88	MYD88	Missing	2550	1	2523	1	PRDM1	BTG1_S	CARD11	HIST1H1E_S	HIST1H2AM_S	HIST1H3G_S	KRAS	MYD88_265	PIM1_S	TBL1XR1	TMEM30A
P815	Yes	Low/Intermediate	Diffuse NOS	Yes	Yes	BCL2	BCL2	GCB	2591	0	2513	0	TNFAIP3	BCL2_S	BCL7A	CARD11	CREBBP	EBF1	HIST1H2AC_S	HIST1H2BC_S	IRF8	MYD88	NF1	POU2F2_239	PTPRC	SGK1_S	SOCS1_S
P814	Yes	High	T-cell/histiocyte-rich	Yes	Yes	NEC	NEC	Missing	2595	0	2508	0	DTX1_S
P779	Yes	Missing	Diffuse NOS	No	Yes	NOTCH2	BCL2	GCB	2507	1	2504	1	CD58	B2M	BTG2_S	CREBBP	IRF8	KMT2D
P820	Yes	Intermediate/High	Diffuse NOS	Yes	Yes	SOCS1/SGK1	SGK1	GCB	2574	0	2503	0	CD58	TNFRSF14	BTG2_S	CARD11	CCND3	CD83_S	FOXO1	HIST1H1D_S	IRF1	LTB	PIK3R1	SGK1_S	SOCS1_S	STAT3
P831	No	High	Diffuse NOS	Yes	Yes	BCL2	BCL2	Missing	2555	0	2500	0	CD58	TNFRSF14	CARD11	CREBBP	HIST1H1D_S	HIST1H1E_S	KMT2D	PIM1_S	POU2F2_239	STAT6
P655	No	Low	Diffuse NOS	Yes	Yes	NEC	BCL2	Missing	3031	0	2497	1	REL_amp	TP53	BCL2_S	HIST1H3G_S	KMT2D
P711	Yes	Low/Intermediate	T-cell/histiocyte-rich	Yes	Yes	NEC	NEC	UNC	2507	1	2492	1
P844	No	Intermediate/High	T-cell/histiocyte-rich	Yes	Yes	NEC	NEC	UNC	2521	0	2492	0
P837	Yes	Missing	Diffuse NOS	Yes	Yes	SOCS1/SGK1	BCL2	GCB	2539	0	2484	0	CREBBP	EBF1	EZH2_646	HIST1H1E_S	HIST1H2AC_S	HIST1H2AM_S	HIST1H2BC_S	KMT2D	LTB	MYC_S	SGK1_S
P833	No	Missing	Diffuse NOS	Yes	Yes	BCL2	BCL2	GCB	2547	0	2480	0	TNFAIP3	TNFRSF14	TP53	BCL7A	KMT2D	SGK1_S
P158	No	Low	Diffuse NOS	Yes	Yes	NEC	NEC	GCB	2492	1	2478	1	TP53	ARID1A	BTG2_S	ITPKB	PTEN
P825	Yes	High	Diffuse NOS	Yes	Yes	NOTCH2	NEC	ABC	2561	0	2478	0	DDX3X	TNFAIP3	HIST1H1C_S	IKZF3	KMT2D
P828	No	Low	Diffuse NOS	Yes	Yes	SOCS1/SGK1	SGK1	Missing	2552	0	2475	0	CD83_S	DTX1_S	HIST1H1C_S	HIST1H1E_S	HIST1H2AM_S	NFKBIA	SGK1_S	SOCS1_S	ZFP36L1
P829	Yes	Low/Intermediate	Diffuse NOS	Yes	Yes	BCL2	BCL2	GCB	2552	0	2471	0	TNFAIP3	TNFRSF14	BCL2_S	BCL7A	CCND3	CREBBP	EZH2_noncan	FAT4	HIST1H2AM_S	KMT2D	PIK3CD
P839	Yes	High	Diffuse NOS	Yes	Yes	SOCS1/SGK1	SGK1	ABC	2530	0	2468	0	CD58	TNFRSF14	ARID1A	BTG1_S	BTG2_S	EBF1	GNA13	KLF2	NOTCH2	POU2F2_noncan	SGK1_S	SOCS1_S
P840	Yes	High	Diffuse NOS	Yes	Yes	MYD88	MYD88	Missing	2531	0	2468	0	BCL2_S	CD79B	ETV6	HIST1H2AG_S	KMT2D	MPEG1	MYD88_265	PAX5	PIM1_S
P838	Yes	Low/Intermediate	Diffuse NOS	Yes	Yes	MYD88	MYD88	ABC	2533	0	2467	0	CDKN2A	PRDM1	BTG1_S	BTG2_S	CD79B	DTX1_S	HIST1H1B_S	HIST1H1E_S	KMT2C	KMT2D	LTB	MYD88_265	PIM1_S
P465	Yes	Low	Diffuse NOS	Yes	Yes	MYD88	MYD88	Missing	2468	1	2449	1	BTG1_S	MYC_S	MYD88_265	PIM1_S	SGK1_S
P89	Yes	Intermediate/High	Diffuse NOS	Yes	Yes	MYD88	MYD88	Missing	2459	1	2448	1	CD58	CDKN2A	TNFAIP3	BCL2_S	FAT3	HIST1H1B_S	HIST1H1E_S	SOCS1_S	ZFP36L1
P842	No	Low	Diffuse NOS	Yes	Yes	NEC	NEC	GCB	2528	0	2447	0	CDKN2A
P239	Yes	Intermediate/High	Diffuse NOS	Yes	Yes	MYD88	MYD88	Missing	2473	1	2446	1	CD58	CDKN2A	PRDM1	BTG2_S	CCND3	DTX1_S	ETV6	HIST1H1E_S	HIST1H2BC_S	MPEG1	MYD88_265	PIM1_S	PTPN6
P841	No	Low	Diffuse NOS	Yes	Yes	NOTCH2	NEC	GCB	2526	0	2438	0	MALT1_amp	CDKN2A	HIST1H2BC_S	ID3	P2RY8
P849	Yes	Intermediate/High	Diffuse NOS	Yes	Yes	BCL2	BCL2	GCB	2503	0	2425	0	TNFRSF14	EZH2_646	IRF8	KMT2D	TLR2
P381	Yes	Low/Intermediate	Diffuse NOS	Yes	Yes	MYD88	NEC	Missing	2394	1	2421	1	B2M	MYD88_265	PIM1_S
P216	Yes	Low/Intermediate	Diffuse NOS	Yes	Yes	NEC	NEC	ABC	2441	1	2415	1	PRDM1	CD70	CREBBP
P856	No	Low	Primary DLBCL of the CNS	No	Yes	NEC	NEC	Missing	2475	0	2407	0	SGK1_S
P193	Yes	Low/Intermediate	Diffuse NOS	Yes	Yes	BCL2	BCL2	GCB	2430	1	2391	1	TNFRSF14	B2M	BCL7A	CARD11	CREBBP	EZH2_646	IRF8	ITPKB	NFKBIE	P2RY8	PAX5	SOCS1_S
P864	Yes	Intermediate/High	Diffuse NOS	Yes	Yes	BCL2	BCL2	GCB	2458	0	2388	0	TNFRSF14	CREBBP	HIST1H1C_S	HIST1H3B_S	ITPKB	ZFP36L1
P364	Yes	Low/Intermediate	Diffuse NOS	Yes	Yes	MYD88	MYD88	ABC	2415	1	2387	1	CD58	BTG1_S	CD79A	EGR1	HIST1H1C_S	HIST1H2BC_S	KMT2D	LTB	MYC_S	MYD88_265	PIM1_S
P805	Yes	Missing	Diffuse NOS	Yes	Yes	SOCS1/SGK1	BCL2	GCB	2409	1	2386	1	TP53	BCL2_S	CD83_S	KMT2D	NFKBIA	PIM1_S	POU2AF1	SGK1_S
P571	Yes	Low	Diffuse NOS	Yes	Yes	MYD88	MYD88	Missing	2409	1	2385	1	CD79A	ETV6	FOXO1	ID3	KLHL6	KMT2D	MYC_S	PIM1_S
P872	No	Missing	Diffuse NOS	Yes	Yes	SOCS1/SGK1	SGK1	Missing	2435	0	2384	0	CARD11	CD83_S	IRF1	NFKBIA	PIM1_S	SGK1_S	TLR2
P865	Yes	Low	Diffuse NOS	Yes	Yes	NEC	NEC	GCB	2457	0	2376	0
P877	Yes	High	Diffuse NOS	Yes	Yes	NOTCH2	SGK1	GCB	2429	0	2374	0	CD58	B2M	BTG2_S	DTX1_S	HIST1H2BC_S	KLF2	MYC_S	NOTCH2	SPEN
P374	Yes	High	Diffuse NOS	No	Yes	NOTCH2	NEC	Missing	2417	1	2364	1	TNFAIP3	ARID1A	BCL10	EBF1	KMT2D	SRSF2
P876	No	Low	Diffuse NOS	Yes	Yes	NEC	NEC	UNC	2429	0	2359	0
P891	Yes	Missing	Diffuse NOS	Yes	Yes	SOCS1/SGK1	SGK1	GCB	2390	0	2348	0	TNFAIP3	BCL7A	DTX1_S	FAS	FAT4	HIST1H1B_S	HIST1H1E_S	HIST1H2AG_S	HIST1H2AM_S	KMT2D	SOCS1_S
P880	No	Low	Diffuse NOS	Yes	Yes	SOCS1/SGK1	SGK1	GCB	2415	0	2347	0	MALT1_amp	BTG2_S	EGR1	FOXO1	HIST1H1B_S	HIST1H1C_S	HIST1H1E_S	HIST1H2BC_S	ITPKB	KLHL6	KMT2D	PAX5
P863	Yes	Missing	Diffuse NOS	Yes	Yes	SOCS1/SGK1	SGK1	Missing	2457	0	2345	0	CD83_S	HIST1H1B_S	HIST1H1C_S	HIST1H1D_S	HIST1H1E_S	HIST1H2AM_S	HIST1H2BC_S	HIST1H2BG_S	KLHL6	NFKBIA	SGK1_S	SOCS1_S
P925	No	Low	Diffuse NOS	Yes	Yes	NEC	NEC	UNC	2413	0	2342	0	CD79B	HIST1H1B_S	KMT2D
P882	Yes	Intermediate/High	Diffuse NOS	Yes	Yes	NEC	SGK1	GCB	2409	0	2340	0	BCL11A_amp	REL_amp	TP53	DNMT3A	HIST1H2BC_S	ITPKB	SGK1_S	TET2
P895	Yes	Intermediate/High	Diffuse NOS	Yes	Yes	NOTCH2	MYD88	GCB	2380	0	2340	0	BCL2_S	BTG2_S	CCND3	DTX1_S	HIST1H1C_S	HIST1H1E_S	HIST1H2AC_S	KMT2D	MYD88	POU2AF1
P885	No	Low/Intermediate	Diffuse NOS	Yes	Yes	TET2/SGK1	SGK1	Missing	2398	0	2325	0	DTX1_S	EBF1	HIST1H1C_S	HIST1H3B_S	KRAS	NFKBIA	P2RY8	PAX5	SGK1_S	TET2	TNF
P909	Yes	Missing	Diffuse NOS	No	Yes	SOCS1/SGK1	SGK1	Missing	2350	0	2319	0	BTG2_S	CD83_S	EGR1	HIST1H1B_S	HIST1H1C_S	HIST1H1E_S	HIST1H2BD_S	KLHL6	MAP2K1	NFKBIA	NFKBIE	PIM1_S	SGK1_S	SOCS1_S	ZFP36L1
P888	Yes	High	Diffuse NOS	Yes	Yes	TET2/SGK1	SGK1	Missing	2392	0	2314	0	FOXO1	HIST1H2BC_S	MYC_S	NFKBIA	PAX5	SGK1_S	STAT3	TET2
P927	Yes	High	Diffuse NOS	Yes	Yes	TET2/SGK1	NEC	Missing	2313	1	2313	1	CD58	B2M	EZH2_646	HIST1H2AM_S	KLHL6	P2RY8
P903	Yes	High	T-cell/histiocyte-rich	Yes	Yes	NEC	NEC	UNC	2365	0	2308	0
P896	No	Missing	Diffuse NOS	Yes	Yes	SOCS1/SGK1	SGK1	Missing	2381	0	2307	0	BRAF	CREBBP	DTX1_S	EP300	FAS	FOXO1	HIST1H1E_S	LTB	MAP2K1	PIM1_S	SGK1_S	SOCS1_S	STAT6
P762	Yes	Low/Intermediate	Diffuse NOS	Yes	Yes	NEC	BCL2	UNC	2356	1	2305	1	REL_amp	XPO1_amp	TP53	CD83_S	HIST1H1E_S	MGA	MYC_S
P905	Yes	Intermediate/High	Diffuse NOS	Yes	Yes	TET2/SGK1	SGK1	Missing	2366	0	2305	0	BRAF	BTG1_S	HIST1H1E_S	IRF4	KRAS	LTB	P2RY8	SGK1_S	STAT3	TET2
P855	Yes	Intermediate/High	Diffuse NOS	Yes	Yes	NEC	NEC	Missing	2484	0	2304	0
P902	Yes	High	Diffuse NOS	Yes	Yes	NOTCH2	SGK1	GCB	2363	0	2303	0	EBF1	EP300	FAS	FAT4	HIST1H1E_S	NOTCH2	PTEN	TMEM30A	XPO1
P889	No	Low	Diffuse NOS	Yes	Yes	NEC	NEC	Missing	2390	0	2300	0
P901	Yes	High	Diffuse NOS	Yes	Yes	NOTCH2	NEC	GCB	2370	0	2299	0	TNFRSF14	FAS
P900	Yes	Intermediate/High	Diffuse NOS	Yes	Yes	BCL2	BCL2	Missing	2373	0	2296	0	CREBBP	KMT2D	MEF2B	STAT6
P898	No	Low	Diffuse NOS	Yes	Yes	TET2/SGK1	SGK1	GCB	2374	0	2293	0	BTG2_S	HIST1H1B_S	HIST1H1D_S	HIST1H2AC_S	PAX5
P859	Yes	Low	Diffuse NOS	Yes	Yes	NEC	BCL2	Missing	2331	1	2284	1	BCL11A_amp	REL_amp	BTG1_S	CD79A	HIST1H2AM_S	PTEN
P666	Yes	High	Diffuse NOS	Yes	Yes	NEC	NEC	Missing	2280	1	2280	1	TP53	BTG2_S	HIST1H1E_S	SGK1_S
P910	Yes	Low	Diffuse NOS	Yes	Yes	NEC	NEC	Missing	2352	0	2277	0	CREBBP	DTX1_S	IRF4
P921	Yes	High	T-cell/histiocyte-rich	Yes	Yes	NEC	NEC	UNC	2318	0	2275	0
P911	No	Low	Diffuse NOS	Yes	Yes	BCL2	BCL2	UNC	2345	0	2270	0	TNFRSF14	B2M	BCL2_S	EBF1	EZH2_646	GNA13	HIST1H3G_S	KMT2D	PRKCB	PTPRC	SOCS1_S	XPO1
P422	Yes	High	Diffuse NOS	Yes	Yes	TET2/SGK1	BCL2	GCB	2274	1	2266	1	CD58	TNFRSF14	BRAF	CREBBP	SGK1_S
P914	Yes	Low/Intermediate	Diffuse NOS	Yes	Yes	MYD88	MYD88	ABC	2339	0	2263	0	CD58	PRDM1	BTK	DTX1_S	MYD88_265	PIM1_S
P568	No	Intermediate/High	Diffuse NOS	No	Yes	BCL2	BCL2	GCB	2283	1	2259	1	TNFRSF14	B2M	CREBBP	IRF8	NF1	SOCS1_S	STAT6
P242	Yes	High	Diffuse NOS	Yes	Yes	NOTCH2	NEC	ABC	2279	1	2257	1	TNFAIP3	TNFRSF14	NOTCH2	POU2F2_noncan
P917	No	Low	Diffuse NOS	Yes	Yes	NEC	NEC	ABC	2325	0	2254	0	RB1
P915	No	Low	Diffuse NOS	Yes	Yes	NEC	NEC	ABC	2322	0	2248	0	CARD11	CCND3	KMT2D	NF1
P335	Yes	Intermediate/High	Diffuse NOS	Yes	Yes	NEC	NEC	Missing	2518	1	2247	1	BCL6	MAP2K1	TET2
P920	No	Low/Intermediate	Primary DLBCL of the CNS	No	Yes	MYD88	MYD88	Missing	2315	0	2236	0	PRDM1	BTG1_S	CCND3	CD79B	CD83_S	DTX1_S	ETV6	MYD88_265	PIM1_S
P12	Yes	High	Diffuse NOS	Yes	Yes	BCL2	BCL2	GCB	2213	1	2205	1	TNFRSF14	B2M	BTK	CREBBP	EBF1	EP300	EZH2_646	HIST1H1D_S	KMT2D
P890	Yes	Low	Diffuse NOS	Yes	Yes	MYD88	MYD88	ABC	2211	1	2175	1	CDKN2A	BTG2_S	CD79B	MPEG1	MYD88_265	PIM1_S	TBL1XR1
P923	No	Missing	Diffuse NOS	Yes	Yes	BCL2	NEC	GCB	2306	0	2156	0	EBF1	EZH2_646	POU2F2_noncan
P720	Yes	Missing	Diffuse NOS	Yes	Yes	BCL2	BCL2	Missing	2138	1	2135	1	TNFRSF14	TP53	BCL2_S	CCND3	GNA13	HIST1H1C_S	IKZF1	KMT2D	PIM1_S	PTEN	TMEM30A
P402	Yes	High	Diffuse NOS	Yes	Yes	NEC	NEC	UNC	3798	0	2132	1	NOTCH1
P224	Yes	Missing	Diffuse NOS	Yes	Yes	NEC	NEC	UNC	2132	1	2129	1
P278	No	Low/Intermediate	Diffuse NOS	Yes	Yes	NOTCH2	NEC	Missing	4179	0	2128	1	TP53	B2M	HIST1H2BC_S	KMT2D	PIM1_S	TET2	TMEM30A
P555	Yes	High	Diffuse NOS	Yes	Yes	TET2/SGK1	SGK1	GCB	2122	1	2105	1	TNFRSF14	B2M	BRAF	CXCR4	GNA13	HIST1H2AM_S	LTB	SGK1_S	TET2
P544	Yes	Low/Intermediate	Diffuse NOS	Yes	Yes	TET2/SGK1	SGK1	UNC	2116	1	2076	1	CD58	TNFRSF14	B2M	DTX1_S	EBF1	FAS	FOXO1	GNA13	ROBO1	STAT3	TET2	ZFP36L1
P293	Yes	High	Diffuse NOS	Yes	Yes	NEC	NEC	ABC	4124	0	2056	1
P403	Yes	Low	Diffuse NOS	Yes	Yes	MYD88	MYD88	Missing	2107	1	2034	1	CDKN2A	PRDM1	BTG1_S	FOXO1	ITPKB	KMT2D	MYC_S	MYD88_265	NF1	PIM1_S	ROBO1
P218	Yes	Intermediate/High	Diffuse NOS	Yes	Yes	NEC	BCL2	UNC	2063	1	2029	1	REL_amp	XPO1_amp	TNFRSF14	BRAF	CREBBP	KMT2D	NFKBIE
P897	Yes	Low	Diffuse NOS	Yes	Yes	MYD88	MYD88	ABC	2052	1	2029	1	BTG1_S	ETV6	MYD88_265	PIM1_S	TBL1XR1
P342	Yes	Low	Diffuse NOS	Yes	Yes	NEC	NEC	ABC	2063	1	2028	1	TP53	CD79B	HIST1H2AM_S	MYD88_265
P433	Yes	High	Diffuse NOS	Yes	Yes	NEC	BCL2	Missing	1996	1	2009	1	TP53	ARID1A	BTG2_S	CREBBP	PTEN
P133	Yes	Low	Diffuse NOS	No	Yes	MYD88	MYD88	ABC	2041	1	1966	1	PRDM1	BTG1_S	BTG2_S	CCND3	HIST1H1B_S	HIST1H1E_S	HIST1H2BC_S	LTB	MPEG1	MYD88_265	PIM1_S	TBL1XR1
P94	Yes	Low	Diffuse NOS	No	Yes	TET2/SGK1	SGK1	Missing	1955	1	1951	1	TNFRSF14	B2M	EBF1	FAS	GNA13	HIST1H1E_S	KLHL6	RASA2	SGK1_S	TET2	TNF
P847	Yes	High	Diffuse NOS	Yes	Yes	MYD88	MYD88	Missing	2519	0	1931	1	PRDM1	DTX1_S	FAT3	HIST1H2BC_S	HIST1H2BD_S	KMT2D	LTB	MYD88_265	PIM1_S	STAT6	TBL1XR1
P229	Yes	Low/Intermediate	Diffuse NOS	Yes	Yes	NEC	NEC	Missing	2117	1	1925	1	MALT1_amp	CDKN2A	CD79B	ITPKB	NOTCH1
P270	Yes	Low/Intermediate	Diffuse NOS	Yes	Yes	SOCS1/SGK1	SGK1	Missing	1956	1	1920	1	BCL2_S	BTG2_S	BTK	CIITA	CREBBP	CXCR4	DNMT3A	DTX1_S	FOXO1	GNA13	HIST1H1B_S	HIST1H1D_S	HIST1H1E_S	HIST1H2AM_S	HIST1H2BC_S	KMT2D	TLR2
P213	No	Low	Diffuse NOS	No	Yes	TET2/SGK1	SGK1	Missing	1949	1	1916	1	TNFRSF14	B2M	BTG2_S	DTX1_S	GNA13	HIST1H2BG_S	KLHL6	NFKBIA	RASA2	ZFP36L1
P100	Yes	Low	Diffuse NOS	Yes	Yes	BCL2	BCL2	Missing	1928	1	1908	1	TNFRSF14	ARID1A	BCL2_S	CREBBP	EP300	GNA13	HIST1H1B_S	KLHL6	MEF2B	PIK3R1	POU2F2_noncan	SOCS1_S
P9	Yes	Low/Intermediate	Diffuse NOS	No	Yes	MYD88	MYD88	Missing	2048	1	1870	1	B2M	BCL7A	BTG2_S	CCND3	CD79B	HIST1H1E_S	MEF2B	MYD88_265	TBL1XR1
P106	Yes	High	Diffuse NOS	Yes	Yes	NEC	NEC	GCB	1885	1	1865	1	GNA13	LTB
P243	Yes	High	Diffuse NOS	Yes	Yes	NEC	NEC	Missing	3184	1	1848	1	CDKN2A	PRDM1	CD79A	EBF1	HIST1H1C_S	KMT2D	MEF2B
P180	Yes	Low/Intermediate	Diffuse NOS	Yes	Yes	MYD88	MYD88	UNC	1904	1	1842	1	CDKN2A	B2M	BTG1_S	BTG2_S	CD79B	DTX1_S	HIST1H1E_S	HIST1H2AC_S	HIST1H2AG_S	KLHL6	LTB	MYD88_265	TBL1XR1
P830	Yes	Intermediate/High	Diffuse NOS	Yes	Yes	MYD88	MYD88	ABC	1882	1	1837	1	MALT1_amp	CDKN2A	BCOR	BTG1_S	ETV6	HIST1H1D_S	HIST1H1E_S	HIST1H2AM_S	MPEG1	PIM1_S	SOCS1_S
P693	Yes	Missing	Primary DLBCL of the CNS	No	Yes	MYD88	MYD88	Missing	1828	1	1814	1	BCL7A	BLM	BTG2_S	CD79B	CREBBP	LTB	MYD88_265	P2RY8	PDS5B	PIM1_S	TET2
P273	No	Low	Diffuse NOS	Yes	Yes	NEC	NEC	Missing	1798	1	1797	1	PRDM1	DTX1_S	MYD88	NF1
P652	Yes	Missing	T-cell/histiocyte-rich	No	Yes	NOTCH2	NEC	UNC	1810	1	1797	1	FAS	HIST1H1C_S	ITPKB	KMT2D	SPEN
P887	Yes	Intermediate/High	Diffuse NOS	Yes	Yes	BCL2	BCL2	GCB	1802	1	1794	1	TNFRSF14	TP53	BCL2_S	CD79B	HIST1H3B_S	MEF2B	MYD88	RHOA
P739	Yes	Low/Intermediate	Diffuse NOS	Yes	Yes	MYD88	MYD88	Missing	1755	1	1771	1	CD58	CDKN2A	BTG1_S	CD79B	HIST1H1B_S	KMT2D	MYD88_265	PIM1_S	TBL1XR1
P48	Yes	Intermediate/High	Diffuse NOS	Yes	Yes	BCL2	BCL2	GCB	2257	1	1756	1	TNFRSF14	BCL2_S	CREBBP	FOXO1	HIST1H3B_S	IRF8	MEF2B	MYC_S	PIM1_S	SGK1_S
P471	Yes	Intermediate/High	Diffuse NOS	Yes	Yes	NEC	NEC	Missing	1923	1	1754	1
P62	Yes	Missing	Diffuse NOS	Yes	Yes	BCL2	BCL2	Missing	2155	1	1714	1	CD58	TNFRSF14	CARD11	CREBBP	POU2AF1	SOCS1_S
P669	Yes	Missing	Diffuse NOS	Yes	Yes	BCL2	BCL2	GCB	2153	1	1714	1	TNFRSF14	BCL2_S	CREBBP	STAT6
P871	No	Low/Intermediate	Diffuse NOS	Yes	Yes	NEC	NEC	UNC	2442	0	1700	1	MYC_S
P894	Yes	High	Diffuse NOS	Yes	Yes	SOCS1/SGK1	BCL2	GCB	2385	0	1695	1	BCL11A_amp	XPO1_amp	TP53	B2M	BCL2_S	CARD11	CREBBP	HIST1H2BC_S	HIST1H3G_S	IRF1	KLHL6	MEF2B	SGK1_S	SOCS1_S	STAT6
P786	Yes	Missing	Diffuse NOS	Yes	Yes	NEC	NEC	GCB	2335	1	1597	1	NFKBIA	SGK1_S
P766	No	Low	Diffuse NOS	Yes	Yes	SOCS1/SGK1	SGK1	GCB	1574	0	1566	0	CD58	B2M	BTG2_S	CD83_S	HIST1H1C_S	HIST1H1E_S	HIST1H2AC_S	PIM1_S	SGK1_S	SOCS1_S
P613	Yes	High	Diffuse NOS	Yes	Yes	NOTCH2	NEC	ABC	1564	1	1562	1	B2M	BCL6	IRF4	NOTCH2	POU2F2_noncan
P334	Yes	High	Diffuse NOS	Yes	Yes	NOTCH2	BCL2	Missing	1669	1	1555	1	TNFRSF14	B2M	CARD11	CCND3	CREBBP	KMT2D	MAP2K1	STAT3	TMEM30A
P298	Yes	Missing	Diffuse NOS	Yes	Yes	NOTCH2	BCL2	GCB	1554	1	1535	1	CDKN2A	ARID1A	BCL2_S	BRAF	CCND3	CXCR4	HIST1H1C_S	IRF8
P173	No	Low/Intermediate	Diffuse NOS	Yes	Yes	NOTCH2	NEC	GCB	1551	0	1531	0	TNFRSF14	B2M	HIST1H1C_S
P365	Yes	Intermediate/High	Diffuse NOS	Yes	Yes	TET2/SGK1	SGK1	Missing	1538	1	1531	1	TNFRSF14	B2M	CIITA	HIST1H1B_S	HIST1H1D_S	HIST1H1E_S	TET2	ZFP36L1
P723	Yes	Low/Intermediate	Diffuse NOS	Yes	Yes	NEC	NEC	Missing	1516	1	1504	1	TP53	BTG1_S	HIST1H1E_S	MYD88_265	TET2
P294	Yes	Low/Intermediate	Diffuse NOS	Yes	Yes	NOTCH2	BCL2	Missing	1504	1	1498	1	TP53	ARID1A	KMT2D	NOTCH2	PAX5	POU2AF1	SOCS1_S
P710	No	Intermediate/High	Diffuse NOS	Yes	Yes	MYD88	MYD88	ABC	1485	1	1484	1	BTG1_S	BTG2_S	HIST1H1C_S	HIST1H2BD_S	HIST1H3G_S	KMT2D	MEF2B	MPEG1	MYC_S	MYD88_265	NFKBIA	PIM1_S	SGK1_S	SOCS1_S	SPIB
P272	No	Low	Diffuse NOS	Yes	Yes	BCL2	BCL2	UNC	2706	1	1483	1	CREBBP	SRSF2	STAT6
P899	Yes	Missing	Diffuse NOS	No	Yes	MYD88	MYD88	ABC	1452	1	1424	1	TP53	CD79B	HIST1H1D_S	MYD88_265	PIM1_S
P736	Yes	Intermediate/High	Diffuse NOS	Yes	Yes	BCL2	BCL2	GCB	1433	1	1412	1	TNFRSF14	TP53	BCL2_S	CREBBP	STAT6
P490	Yes	Low/Intermediate	Diffuse NOS	Yes	Yes	NEC	NEC	ABC	1585	1	1409	1	KMT2D	NOTCH2
P205	Yes	Intermediate/High	Diffuse NOS	No	Yes	TET2/SGK1	SGK1	UNC	1444	1	1405	1	TNFRSF14	BTG1_S	EBF1	FAS	KLHL6	LTB	MAP2K1	MGA	SGK1_S
P154	No	Low/Intermediate	Diffuse NOS	Yes	Yes	BCL2	BCL2	GCB	4611	0	1389	1	TNFAIP3	TNFRSF14	BCL2_S	BCL7A	BTG1_S	EZH2_646	HIST1H1B_S	HIST1H2AG_S	HIST1H2AM_S	ITPKB	KMT2D	MEF2B	POU2AF1	SGK1_S
P788	Yes	Low/Intermediate	Diffuse NOS	Yes	Yes	NEC	NEC	Missing	1389	1	1355	1
P322	Yes	Low/Intermediate	Diffuse NOS	No	Yes	SOCS1/SGK1	BCL2	GCB	1358	1	1352	1	ARID1A	BCL2_S	BTG2_S	CARD11	DTX1_S	EZH2_noncan	HIST1H1B_S	HIST1H1E_S	KMT2D	PIM1_S	SGK1_S
P725	Yes	Low/Intermediate	Diffuse NOS	Yes	Yes	MYD88	MYD88	Missing	1403	1	1350	1	BTG1_S	BTG2_S	ETV6	HIST1H1E_S	HIST1H2AG_S	IRF4	LTB	PIM1_S	SOCS1_S	TBL1XR1
P644	Yes	Low/Intermediate	Diffuse NOS	Yes	Yes	BCL2	BCL2	Missing	2113	1	1335	1	BCL11A_amp	TNFRSF14	BCL2_S	CD79A	CREBBP	DTX1_S	KMT2D	STAT6
P99	Yes	Intermediate/High	Diffuse NOS	Yes	Yes	BCL2	BCL2	GCB	1404	1	1334	1	TNFRSF14	BCL2_S	CARD11	EBF1	HIST1H2AM_S	ITPKB	SOCS1_S
P424	Yes	Low	Diffuse NOS	Yes	Yes	NOTCH2	MYD88	UNC	3717	0	1326	1	BCL10	BTG1_S	HIST1H1C_S	HIST1H1E_S	HIST1H2AC_S	HIST1H2BD_S	KMT2D
P429	Yes	Low/Intermediate	Diffuse NOS	Yes	Yes	BCL2	BCL2	Missing	1341	1	1321	1	TNFAIP3	TNFRSF14	ARID1A	BCL2_S	BCL7A	DTX1_S	EZH2_noncan	KMT2D	NFKBIE	PIK3R1
P291	Yes	Low	Diffuse NOS	Yes	Yes	MYD88	MYD88	ABC	3351	1	1317	1	CDKN2A	PRDM1	TP53	MPEG1	MYC_S	PIM1_S
P5	Yes	Intermediate/High	Diffuse NOS	Yes	Yes	NOTCH2	BCL2	GCB	1580	1	1311	1	TNFAIP3	TP53	B2M	BCL10	CREBBP	FAS	KMT2D	NOTCH2	PTPRC	RHOA	TBL1XR1
P822	No	Intermediate/High	Diffuse NOS	Yes	Yes	NEC	BCL2	UNC	1526	1	1300	1	BCL2_S	CD79A	LTB
P535	Yes	Low	Diffuse NOS	Yes	Yes	MYD88	MYD88	Missing	1345	1	1295	1	BTG2_S	HIST1H1B_S	HIST1H3G_S	KLHL6	KMT2D	PIM1_S	TBL1XR1
P836	Yes	Low/Intermediate	Diffuse NOS	Yes	Yes	BCL2	BCL2	GCB	2540	0	1287	1	RB1	TNFRSF14	BCL2_S	BCL7A	BTG1_S	EZH2_646	ITPKB	KLHL6	KMT2D	ZFP36L1
P518	Yes	Missing	Diffuse NOS	Yes	Yes	TET2/SGK1	SGK1	GCB	1294	1	1252	1	TNFRSF14	BCL7A	BTG1_S	KMT2C	KRAS	NFKBIE	SOCS1_S
P584	Yes	Intermediate/High	Diffuse NOS	Yes	Yes	NOTCH2	NEC	Missing	1274	1	1252	1	TNFAIP3	BCL6	CARD11	CCND3	HIST1H2AM_S
P248	No	Low	Diffuse NOS	Yes	Yes	BCL2	BCL2	GCB	2948	1	1238	1	TNFRSF14	BCL2_S	CREBBP	EBF1	MYC_S	RHOA
P408	Yes	Low/Intermediate	Diffuse NOS	No	Yes	NOTCH2	NEC	GCB	1293	1	1221	1	B2M	HIST1H1D_S	HIST1H2AM_S
P110	Yes	Low/Intermediate	Diffuse NOS	Yes	Yes	NEC	NEC	GCB	2013	1	1212	1	CDKN2A	ATM	BLM	NOTCH2
P520	Yes	Missing	Diffuse NOS	Yes	Yes	TET2/SGK1	SGK1	ABC	1218	1	1201	1	TNFRSF14	TP53	EGR1	HIST1H1C_S	HIST1H1D_S	HIST1H1E_S	LTB	NFKBIE	STAT3	TET2
P145	Yes	High	Diffuse NOS	Yes	Yes	BCL2	BCL2	UNC	4655	0	1175	1	TNFRSF14	CREBBP	EBF1	EZH2_646	KMT2D	STAT6	TET2
P283	Yes	Low/Intermediate	Diffuse NOS	Yes	Yes	TET2/SGK1	SGK1	ABC	1185	1	1164	1	CD58	TNFRSF14	HIST1H2BC_S	SOCS1_S	TET2
P186	No	Low	Diffuse NOS	Yes	Yes	NEC	NEC	GCB	4509	0	1144	1	IRF8	POU2AF1
P534	Yes	Low	Diffuse NOS	Yes	Yes	NEC	NEC	Missing	1157	1	1117	1	TP53	BTG2_S	KMT2D	RHOA	TET2
P592	Yes	Low/Intermediate	Diffuse NOS	Yes	Yes	BCL2	BCL2	GCB	1136	1	1114	1	BCL2_S	CCND3	CREBBP	EBF1	EZH2_646	FAS	FAT4	HIST1H1D_S	KMT2D
P207	Yes	High	Diffuse NOS	No	Yes	NEC	NEC	GCB	1109	1	1106	1	IKZF3	IRF8	KMT2D
P347	Yes	Intermediate/High	Diffuse NOS	Yes	Yes	BCL2	BCL2	Missing	1204	1	1094	1	CD79B	CREBBP	DNMT3A	EZH2_646	POU2AF1	RHOA	TLR2
P647	Yes	Intermediate/High	Diffuse NOS	Yes	Yes	MYD88	MYD88	UNC	3051	0	1088	1	DTX1_S	FOXO1	HIST1H1B_S	HIST1H1D_S	HIST1H1E_S	MYD88_265	PIM1_S
P680	Yes	Low/Intermediate	Diffuse NOS	Yes	Yes	MYD88	MYD88	ABC	1108	1	1083	1	CD79B	LTB	MYD88_265	TBL1XR1
P821	No	Low	Diffuse NOS	Yes	Yes	BCL2	BCL2	UNC	2568	0	1081	1	CIITA	CREBBP	FOXO1	HIST1H1E_S	KMT2D	SGK1_S	SRSF2	STAT6
P486	Yes	Intermediate/High	Diffuse NOS	Yes	Yes	SOCS1/SGK1	SGK1	GCB	1104	1	1074	1	BTG1_S	CIITA	EBF1	IRF8	ITPKB	LTB	SOCS1_S
P438	No	Missing	Diffuse NOS	Yes	Yes	BCL2	BCL2	Missing	3687	0	1065	1	EZH2_646	HIST1H2BD_S	IRF8	MEF2B
P139	Yes	Low	Diffuse NOS	No	Yes	MYD88	MYD88	Missing	1103	1	1053	1	BCL7A	BTG1_S	BTG2_S	CD79A	FOXO1	MYC_S	MYD88_265	PIM1_S	TBL1XR1
P660	Yes	Low/Intermediate	Diffuse NOS	Yes	Yes	NOTCH2	NEC	Missing	1240	1	1047	1	ARID1A	BCL6	BTG2_S	CARD11	CREBBP	KMT2D	NOTCH2	PDS5B	SPEN
P764	Yes	Low	Diffuse NOS	Yes	Yes	MYD88	MYD88	ABC	2727	0	1047	1	BLM	CD79B	CREBBP	ETV6	MYD88_265	PIM1_S
P692	No	Low/Intermediate	Diffuse NOS	Yes	Yes	BCL2	BCL2	ABC	2488	1	1044	1	B2M	CREBBP	EBF1	EZH2_646	IRF8	KMT2D
P280	Yes	High	Diffuse NOS	No	Yes	SOCS1/SGK1	SGK1	GCB	1211	1	1041	1	TP53	BCL10	BCL6	BCL7A	BTG2_S	DTX1_S	EP300	GNA13	HIST1H1C_S	HIST1H1E_S	HIST1H2AC_S	KMT2D	MYD88_265	SGK1_S	TET2
P597	Yes	Intermediate/High	Diffuse NOS	No	Yes	MYD88	MYD88	Missing	1088	1	1037	1	CDKN2A	PRDM1	BTG1_S	CCND3	CREBBP	HIST1H1B_S	MEF2B	PAX5	TBL1XR1	TMEM30A
P493	Yes	Low	Diffuse NOS	Yes	Yes	TET2/SGK1	NEC	Missing	1058	1	1014	1	KLHL6	PAX5	SOCS1_S	TET2
P252	Yes	Intermediate/High	Diffuse NOS	Yes	Yes	MYD88	MYD88	Missing	992	1	1006	1	CD58	CDKN2A	PRDM1	CREBBP	HIST1H1C_S	HIST1H1E_S	HIST1H2AC_S	MYD88_265	PAX5	PIM1_S	SOCS1_S	TBL1XR1	ZFP36L1
P240	Yes	Intermediate/High	Diffuse NOS	No	Yes	NEC	NEC	UNC	1177	1	1004	1	HIST1H2AM_S	KMT2D	SGK1_S	TET2
P564	Yes	Low	Diffuse NOS	Yes	Yes	NOTCH2	SGK1	ABC	2773	1	951	1	TNFAIP3	ARID1A	B2M	BCL10	BCL7A	BTG1_S	CREBBP	KLF2	PIM1_S	POU2F2_noncan	SPEN
P401	Yes	High	Diffuse NOS	Yes	Yes	NEC	NEC	Missing	980	1	947	1	BTG1_S	HIST1H1B_S	SPEN
P593	Yes	Low/Intermediate	Diffuse NOS	Yes	Yes	MYD88	MYD88	ABC	3189	0	941	1	CDKN2A	PRDM1	BCL2_S	BCL7A	BTG1_S	CD79B	DTX1_S	HIST1H1C_S	HIST1H1D_S	HIST1H1E_S	ID3	MYC_S	PIM1_S	POU2AF1	SOCS1_S	XPO1
P32	No	Low	Diffuse NOS	Yes	Yes	BCL2	BCL2	GCB	5129	0	892	1	ARID1A	BCL2_S	CD83_S	EP300	FOXO1	KMT2D
P406	No	Low/Intermediate	Diffuse NOS	Yes	Yes	NEC	NEC	ABC	3793	0	869	1	BCL10	KLF2
P146	Yes	High	Diffuse NOS	No	Yes	MYD88	MYD88	ABC	930	1	860	1	BCL7A	BTG1_S	BTG2_S	CD79B	ETV6	HIST1H1B_S	HIST1H1C_S	HIST1H1D_S	HIST1H1E_S	LTB	MYD88_265	PIM1_S
P366	Yes	Low	Diffuse NOS	Yes	Yes	TET2/SGK1	SGK1	Missing	972	1	855	1	BTG2_S	CD83_S	EBF1	HIST1H1E_S	NFKBIA	TBL1XR1
P569	Yes	Missing	Diffuse NOS	Yes	Yes	NOTCH2	BCL2	Missing	872	1	855	1	TP53	HIST1H2AC_S	KMT2D	NFKBIE	PIM1_S
P574	No	Low	Diffuse NOS	Yes	Yes	NEC	NEC	Missing	2201	1	847	1	ID3	TBL1XR1
P528	Yes	Intermediate/High	Diffuse NOS	Yes	Yes	BCL2	BCL2	GCB	833	1	819	1	TNFAIP3	TP53	BCL2_S	BTG1_S	EBF1	GNA13	HIST1H1E_S	KMT2D	MEF2B	NFKBIE	PIK3R1	SGK1_S	SOCS1_S	TMEM30A
P113	Yes	High	Diffuse NOS	Yes	Yes	NOTCH2	BCL2	Missing	3291	1	787	1	TNFAIP3	TNFRSF14	TP53	B2M	FAS	FAT3	KMT2D	NFKBIE	PAX5	POU2AF1	POU2F2_noncan	PTEN
P251	Yes	Low	Diffuse NOS	Yes	Yes	TET2/SGK1	SGK1	UNC	873	1	774	1	TNFRSF14	BCL2_S	BTG2_S	DNMT3A	HIST1H2AG_S	MGA	SGK1_S	TET2
P760	Yes	Intermediate/High	Diffuse NOS	Yes	Yes	NOTCH2	NEC	ABC	802	1	772	1	HIST1H2BC_S	HIST1H2BD_S	NOTCH2	TMEM30A	XPO1
P161	Yes	Low/Intermediate	Diffuse NOS	Yes	Yes	TET2/SGK1	NEC	ABC	1113	1	768	1	BTG1_S	HIST1H2BC_S	ID3	PTPN6	TBL1XR1
P893	Yes	Missing	Diffuse NOS	No	Yes	NOTCH2	NEC	ABC	1181	1	764	1	B2M	CCND3	CD70	DTX1_S	MYD88
P339	No	Intermediate/High	Diffuse NOS	Yes	Yes	NEC	NEC	UNC	943	0	732	1	TET2
P455	Yes	High	Diffuse NOS	Yes	Yes	NOTCH2	NEC	UNC	966	1	726	1	CD58	TNFAIP3	HIST1H2BC_S	KLF2	NOTCH1	SPEN
P824	Yes	High	Diffuse NOS	Yes	Yes	NOTCH2	MYD88	ABC	718	0	702	0	CDKN2A	ARID1A	CCND3	DTX1_S	EZH2_646	HIST1H1D_S	HIST1H2BG_S	KMT2D	MYD88_265	NFKBIE	PIM1_S
P49	Yes	Low/Intermediate	Diffuse NOS	Yes	Yes	SOCS1/SGK1	SGK1	Missing	803	1	697	1	ARID1A	B2M	BCL10	BTG2_S	DTX1_S	GNA13	HIST1H1E_S	IKZF1	PAX5	PIK3R1	PIM1_S
P261	Yes	Missing	Diffuse NOS	No	Yes	BCL2	BCL2	Missing	1316	1	697	1	TNFRSF14	BCL2_S	HIST1H1B_S	HIST1H1E_S	HIST1H2AM_S	KMT2D	PIK3R1	SOCS1_S
P296	Yes	Low	Diffuse NOS	Yes	Yes	MYD88	MYD88	GCB	4103	0	678	1	CDKN2A	CD79B	HIST1H1E_S	KLHL6	SOCS1_S
P78	Yes	Missing	Diffuse NOS	No	Yes	SOCS1/SGK1	SGK1	Missing	720	1	672	1	BCL2_S	BCL7A	BTG2_S	CD70	CD79B	CIITA	HIST1H1D_S	HIST1H1E_S	HIST1H2AC_S	HIST1H3B_S	LTB	SOCS1_S
P795	No	Low	Diffuse NOS	Yes	Yes	TET2/SGK1	NEC	UNC	716	0	672	0	BTG2_S	CCND3	ID3	PAX5
P75	Yes	Low	Diffuse NOS	Yes	Yes	NEC	NEC	Missing	824	1	664	1	PRDM1
P545	Yes	Low	Diffuse NOS	Yes	Yes	MYD88	MYD88	ABC	3344	0	664	1	CD79A	HIST1H3G_S	MYD88_265	PIM1_S
P284	Yes	Intermediate/High	Diffuse NOS	Yes	Yes	NOTCH2	NEC	Missing	666	1	661	1	BCL10	BTG2_S	CREBBP	KMT2D	NOTCH2
P331	No	Missing	Primary DLBCL of the CNS	No	Yes	MYD88	MYD88	Missing	694	1	638	1	CD58	CDKN2A	PRDM1	EP300	KLHL6	MYD88_265	PIM1_S
P192	Yes	Missing	Diffuse NOS	No	Yes	SOCS1/SGK1	SGK1	GCB	647	1	626	1	TNFRSF14	BTG2_S	CD83_S	EBF1	EGR1	HIST1H1B_S	HIST1H1D_S	HIST1H1E_S	HIST1H2AC_S	HIST1H2AM_S	HIST1H2BC_S	HIST1H2BD_S	HIST1H3G_S	ITPKB	KLHL6	SGK1_S	SOCS1_S
P585	Yes	Intermediate/High	Diffuse NOS	Yes	Yes	MYD88	MYD88	Missing	2244	1	625	1	CDKN2A	BCL2_S	BCL7A	BTG1_S	CD79B	HIST1H1B_S	KLF2	MPEG1	MYD88_265	PIM1_S
P345	Yes	Intermediate/High	Diffuse NOS	Yes	Yes	NEC	NEC	UNC	723	1	613	1	TNFAIP3	TP53	BTG1_S	HIST1H1B_S	KMT2D	MGA
P577	Yes	Missing	Diffuse NOS	Yes	Yes	NOTCH2	BCL2	Missing	619	1	611	1	TNFAIP3	B2M	BTG1_S	HIST1H1E_S	KMT2D	NOTCH2	PIK3CD	PTEN	TMEM30A
P754	No	Intermediate/High	Diffuse NOS	No	Yes	NEC	NEC	GCB	1993	1	580	1	NFKBIE
P21	No	Intermediate/High	Diffuse NOS	No	Yes	BCL2	BCL2	GCB	773	1	552	1	RB1	BCL2_S	BCL7A	BTK	CREBBP	EBF1	EGR1	EZH2_646	MEF2B	MYC_S	P2RY8	SMARCA4
P389	Yes	Intermediate/High	Diffuse NOS	Yes	Yes	TET2/SGK1	SGK1	Missing	604	1	549	1	NFKBIA	PIM1_S	SGK1_S	SOCS1_S	ZFP36L1
P879	Yes	Low	Diffuse NOS	Yes	Yes	MYD88	MYD88	Missing	529	1	541	1	CD58	CREBBP	DTX1_S	ETV6	HIST1H1E_S	MPEG1	MYC_S	PIM1_S
P694	Yes	High	Diffuse NOS	Yes	Yes	BCL2	BCL2	GCB	2612	1	539	1	TNFRSF14	BCL2_S	EZH2_646	IRF8	KMT2D	LTB
P177	No	Low	Diffuse NOS	Yes	Yes	NOTCH2	BCL2	Missing	1058	1	537	1	TNFAIP3	TP53	CREBBP	FAS	HIST1H2AM_S	HIST1H2BG_S	IKZF3	KMT2D
P35	Yes	High	Diffuse NOS	No	Yes	MYD88	MYD88	Missing	644	1	526	1	CD79B	CREBBP	ETV6	IRF4	MPEG1	MYD88_265	PIM1_S	TBL1XR1
P43	No	Low/Intermediate	Diffuse NOS	Yes	Yes	BCL2	BCL2	Missing	5107	0	526	1	TNFAIP3	TNFRSF14	CREBBP	EZH2_646	HIST1H1B_S	HIST1H2BC_S	IRF8	KMT2D	POU2F2_239	SOCS1_S	STAT6	TBL1XR1
P31	Yes	Intermediate/High	Diffuse NOS	Yes	Yes	TET2/SGK1	SGK1	Missing	533	1	525	1	BTG2_S	CD83_S	EZH2_noncan	KRAS	POU2AF1	PTPN6	SGK1_S	TET2
P713	No	High	Diffuse NOS	Yes	Yes	TET2/SGK1	SGK1	GCB	1736	1	525	1	CD58	BTG2_S	EGR1	FAS	GNA13	KLHL6	LTB	PIK3R1	SPEN	ZFP36L1
P542	Yes	High	Diffuse NOS	Yes	Yes	NOTCH2	SGK1	GCB	516	1	511	1	CD58	BTG2_S	CARD11	HIST1H1B_S	HIST1H1D_S	HIST1H1E_S	HIST1H2AC_S	HIST1H2BC_S	KMT2D	NOTCH2	SPEN
P868	Yes	Missing	Diffuse NOS	Yes	Yes	BCL2	BCL2	GCB	2443	0	505	1	TP53	BCL2_S	BTK	CREBBP	EP300	KMT2D	MYD88	PIM1_S	POU2AF1
P881	Yes	Intermediate/High	Diffuse NOS	No	Yes	MYD88	MYD88	ABC	578	1	502	1	CD79B	IRF4	MPEG1	MYD88_265	PIM1_S
P573	Yes	Low	Diffuse NOS	No	Yes	MYD88	MYD88	Missing	2885	1	501	1	BCL7A	BTG2_S	CCND3	DTX1_S	ETV6	HIST1H1E_S	MYD88_265	PIM1_S	RHOA	SPEN
P24	Yes	High	Diffuse NOS	No	Yes	SOCS1/SGK1	SGK1	GCB	583	1	496	1	TNFRSF14	BCL6	BCL7A	BTG1_S	DTX1_S	FAT1	HIST1H1B_S	LTB	SOCS1_S	SPEN
P664	Yes	Low/Intermediate	Diffuse NOS	Yes	Yes	BCL2	BCL2	GCB	819	1	485	1	TP53	B2M	BCL2_S	HIST1H1C_S	KMT2D	SGK1_S
P919	Yes	Intermediate/High	Diffuse NOS	Yes	Yes	MYD88	MYD88	ABC	561	1	464	1	BCOR	BTG1_S	BTG2_S	PIM1_S
P344	No	Low/Intermediate	Diffuse NOS	Yes	Yes	NEC	NEC	ABC	701	1	457	1	CARD11	CD79A	KMT2D	NOTCH1
P477	Yes	Intermediate/High	Diffuse NOS	Yes	Yes	MYD88	MYD88	Missing	1042	1	455	1	CDKN2A	BCL2_S	BCOR	CIITA	MYD88_265	PIM1_S	TBL1XR1	TNF
P165	No	High	Diffuse NOS	Yes	Yes	MYD88	MYD88	ABC	699	1	434	1	CDKN2A	BCOR	BTG1_S	BTG2_S	BTK	CARD11	CD79B	DTX1_S	HIST1H1E_S	MYD88
P612	No	Low/Intermediate	Diffuse NOS	Yes	Yes	BCL2	BCL2	Missing	676	1	408	1	DDX3X	BCL2_S	CREBBP	DTX1_S	EBF1	EZH2_646	FAS	GNA13	IKZF3	KMT2D	MEF2B	PIK3CD	SOCS1_S
P504	Yes	High	Diffuse NOS	No	Yes	BCL2	BCL2	Missing	428	1	407	1	BCL2_S	BCL7A	CARD11	CCND3	CREBBP	HIST1H1C_S	IKZF3	IRF8	PIM1_S	SOCS1_S	TMEM30A
P908	Yes	Low/Intermediate	Diffuse NOS	Yes	Yes	MYD88	MYD88	ABC	457	1	407	1	PRDM1	BTG1_S	PIM1_S
P472	Yes	Intermediate/High	Diffuse NOS	Yes	Yes	BCL2	BCL2	Missing	475	1	404	1	CD58	CCND3	DTX1_S	EZH2_646	FAS	GNA13	KMT2D	MEF2B
P537	No	Low	Diffuse NOS	Yes	Yes	TET2/SGK1	SGK1	GCB	409	1	404	1	B2M	BTG1_S	EP300	HIST1H1B_S	HIST1H2BC_S	P2RY8	TET2	TNF
P918	Yes	High	Diffuse NOS	Yes	Yes	BCL2	BCL2	Missing	693	1	372	1	BCL10	BCL2_S	CREBBP	EZH2_646	FBXO11	KMT2D	MYD88	POU2F2_noncan	TLR2
P747	Yes	Missing	Diffuse NOS	Yes	Yes	NOTCH2	BCL2	UNC	359	1	357	1	ARID1A	B2M	BCL2_S	BTG1_S	EBF1	IKZF3	KMT2D	TMEM30A
P599	No	Missing	Diffuse NOS	Yes	Yes	SOCS1/SGK1	BCL2	Missing	1061	1	355	1	RB1	BCL2_S	BCL7A	BTG2_S	FOXO1	HIST1H1E_S	HIST1H2BG_S	KMT2C	KMT2D	MYC_S	POU2F2_239	STAT3
P149	Yes	High	Diffuse NOS	Yes	Yes	NOTCH2	NEC	GCB	398	1	348	1	TNFAIP3	TP53	ARID1A	KMT2D
P235	No	Intermediate/High	Diffuse NOS	Yes	Yes	NEC	NEC	ABC	456	1	343	1	HIST1H1C_S	TET2
P241	No	High	Diffuse NOS	Yes	Yes	NEC	NEC	UNC	454	1	340	1	CD79A	KMT2D	MYD88_265	NOTCH2
P404	Yes	Intermediate/High	Diffuse NOS	Yes	Yes	SOCS1/SGK1	SGK1	GCB	326	1	333	1	TP53	BTG1_S	CD83_S	GNA13	HIST1H2AC_S	HIST1H2AG_S	ITPKB	MYC_S	NFKBIA	NFKBIE	PIM1_S	SOCS1_S	STAT3	TNF
P255	Yes	Low/Intermediate	Diffuse NOS	Yes	Yes	NOTCH2	NEC	ABC	2265	1	331	1	TNFRSF14	BCL10	HIST1H1B_S	KMT2D	MAP2K1	MYD88
P437	Yes	Low	Diffuse NOS	Yes	Yes	MYD88	MYD88	Missing	575	1	329	1	CDKN2A	ARID1A	BTG2_S	CARD11	DTX1_S	HIST1H1D_S	HIST1H1E_S	ITPKB	MYD88_265	PIM1_S	PTEN	TBL1XR1	TNF
P812	No	Missing	Diffuse NOS	Yes	Yes	NEC	NEC	GCB	2596	0	328	1	TP53	HIST1H1E_S	KMT2D	PIM1_S
P343	Yes	High	Diffuse NOS	Yes	Yes	BCL2	BCL2	GCB	397	1	325	1	TNFRSF14	TP53	BCL2_S	BTG1_S	CREBBP	EZH2_646	GNA13	HIST1H1C_S	IRF8	KMT2D	LTB
P452	Yes	Low	Diffuse NOS	Yes	Yes	MYD88	MYD88	Missing	370	1	320	1	PRDM1	BTG1_S	BTG2_S	CD79B	CD83_S	CIITA	DTX1_S	ETV6	HIST1H2AM_S	IKZF1	MPEG1	MYC_S	MYD88_265	PIM1_S	SOCS1_S
P522	No	Low	Diffuse NOS	Yes	Yes	SOCS1/SGK1	SGK1	GCB	331	1	317	1	CDKN2A	BCL6	BCL7A	BTG1_S	BTG2_S	CCND3	CIITA	DTX1_S	HIST1H3G_S	MYC_S	NFKBIA	STAT3
P907	Yes	Missing	Diffuse NOS	No	Yes	MYD88	MYD88	Missing	536	1	316	1	BTG1_S	KMT2D	MPEG1	MYD88_265	PIM1_S	SOCS1_S
P700	Yes	High	Diffuse NOS	No	Yes	MYD88	MYD88	Missing	424	1	307	1	PRDM1	BTG2_S	DTX1_S	HIST1H1C_S	IRF8	KLF2	MYC_S	MYD88_265	PIM1_S
P399	No	Missing	Primary DLBCL of the CNS	No	Yes	MYD88	MYD88	Missing	563	1	293	1	CD58	CDKN2A	BCL2_S	BTG1_S	BTG2_S	CD79B	CREBBP	DTX1_S	ETV6	HIST1H3G_S	IRF4	KMT2D	MPEG1	MYD88_265	PIM1_S	ROBO1	SPIB
P582	Yes	Intermediate/High	Diffuse NOS	No	Yes	NEC	NEC	UNC	342	1	293	1	CDKN2A	BTG1_S
P119	Yes	Missing	Diffuse NOS	Yes	Yes	NOTCH2	BCL2	GCB	4737	0	292	1	ARID1A	B2M	BCL2_S	CXCR4	DTX1_S	HIST1H1E_S	KMT2D	MPEG1	TBL1XR1
P13	Yes	High	Diffuse NOS	Yes	Yes	NEC	NEC	Missing	1809	1	288	1	PRDM1	TNFAIP3	TP53	MYD88_265
P576	Yes	Low/Intermediate	Diffuse NOS	Yes	Yes	NEC	NEC	Missing	904	1	285	1	CD58	IKZF3	SMARCA4
P562	No	Low	Diffuse NOS	Yes	Yes	BCL2	BCL2	Missing	487	1	273	1	BCL7A	CREBBP	DTX1_S	EZH2_646	FOXO1	MEF2B	MYC_S	RHOA
P105	Yes	Missing	Diffuse NOS	Yes	Yes	MYD88	MYD88	ABC	516	1	272	1	PRDM1	TNFAIP3	BTG1_S	BTG2_S	CD79B	HIST1H1E_S	MYD88_265	PIM1_S	SPIB	TBL1XR1
P203	No	Intermediate/High	Diffuse NOS	Yes	Yes	TET2/SGK1	NEC	GCB	481	1	272	1	CCND3	GNA13	NFKBIE	RHOA	TMEM30A
P418	Yes	Low	Diffuse NOS	Yes	Yes	NEC	BCL2	ABC	421	1	271	1	REL_amp	TP53	EGR1	EZH2_noncan
P928	Yes	Missing	Diffuse NOS	No	Yes	SOCS1/SGK1	SGK1	GCB	272	1	267	1	BCL6	BCL7A	BRAF	BTG1_S	BTG2_S	CARD11	CD83_S	CIITA	DTX1_S	EGR1	EP300	FAS	HIST1H1B_S	HIST1H1C_S	HIST1H1E_S	HIST1H2AG_S	HIST1H2AM_S	HIST1H2BD_S	ITPKB	LTB	SGK1_S	ZFP36L1
P663	Yes	Intermediate/High	Diffuse NOS	Yes	Yes	NEC	NEC	Missing	585	1	265	1	HIST1H3G_S	IRF8
P164	Yes	Intermediate/High	Diffuse NOS	No	Yes	NEC	NEC	Missing	289	1	259	1	HIST1H1E_S	KMT2D
P88	Yes	Intermediate/High	Diffuse NOS	Yes	Yes	NEC	NEC	Missing	258	1	256	1	CD58	CCND3	CD79B	MYD88
P137	Yes	Intermediate/High	Diffuse NOS	Yes	Yes	NEC	NEC	Missing	446	1	255	1	RB1	TP53	NOTCH1
P237	Yes	Low	Diffuse NOS	Yes	Yes	NOTCH2	NEC	Missing	905	1	255	1	DDX3X	HIST1H1C_S	KMT2D	MYD88_265	RASA2
P750	Yes	Missing	Diffuse NOS	Yes	Yes	NOTCH2	NEC	ABC	311	1	253	1	CDKN2A	B2M	CCND3	NOTCH2	P2RY8
P311	Yes	High	Diffuse NOS	Yes	Yes	NEC	NEC	ABC	271	1	250	1	KMT2D
P361	Yes	Low/Intermediate	Diffuse NOS	Yes	Yes	SOCS1/SGK1	MYD88	Missing	242	1	248	1	TNFAIP3	BCL2_S	BTG2_S	HIST1H1B_S	NFKBIA	PIM1_S
P851	Yes	High	Diffuse NOS	Yes	Yes	NEC	NEC	Missing	248	1	243	1
P538	No	Low	T-cell/histiocyte-rich	Yes	Yes	NEC	NEC	UNC	391	1	236	1	ROBO1
P195	Yes	High	Diffuse NOS	Yes	Yes	TET2/SGK1	SGK1	Missing	330	1	232	1	BCL7A	BTG2_S	CARD11	DTX1_S	EBF1	KLHL6	NFKBIA	SGK1_S	TET2
P460	Yes	Missing	Diffuse NOS	Yes	Yes	BCL2	BCL2	GCB	300	1	224	1	TP53	BCL2_S	CREBBP	PIM1_S	POU2AF1	SGK1_S
P559	Yes	Low	Diffuse NOS	Yes	Yes	NOTCH2	NEC	GCB	466	1	221	1	CDKN2A	BCL10	BTG2_S	CCND3	FOXO1	HIST1H2AM_S	NOTCH2
P81	No	Low/Intermediate	Diffuse NOS	Yes	Yes	NEC	BCL2	GCB	893	1	211	1	BCL11A_amp	MALT1_amp	REL_amp	XPO1_amp	TP53	CREBBP	KMT2D
P166	Yes	Low/Intermediate	Diffuse NOS	No	Yes	NOTCH2	NEC	Missing	286	1	211	1	CARD11	CCND3	EZH2_646	RHOA	ROBO1
P570	Yes	High	Diffuse NOS	Yes	Yes	NEC	NEC	Missing	251	1	204	1	MYD88_265	TBL1XR1
P407	No	Missing	Diffuse NOS	Yes	Yes	NOTCH2	NEC	Missing	214	1	200	1	B2M	SOCS1_S
P639	Yes	High	Diffuse NOS	Yes	Yes	BCL2	BCL2	Missing	222	1	195	1	TNFRSF14	BCL2_S	BCL7A	CREBBP	EBF1	EZH2_646	FOXO1	IRF8	LTB	MYC_S	SGK1_S
P813	Yes	Missing	Diffuse NOS	No	Yes	NEC	NEC	ABC	301	1	186	1	TP53	ATM	NOTCH1
P540	Yes	Missing	Diffuse NOS	Yes	Yes	NEC	NEC	GCB	184	1	185	1	CD58	TP53	FAT4	KLHL6	KMT2D
P484	No	Missing	Diffuse NOS	Yes	Yes	NEC	NEC	UNC	312	1	181	1	TNFRSF14	ATM	NOTCH1	TBL1XR1	ZFP36L1
P778	Yes	Missing	Diffuse NOS	Yes	Yes	MYD88	MYD88	ABC	313	1	175	1	PRDM1	BCL2_S	ETV6	MPEG1	MYD88_265	PIM1_S	POU2F2_noncan
P74	Yes	Missing	Diffuse NOS	Yes	Yes	MYD88	MYD88	Missing	174	1	174	1	BCL7A	CD70	CD79B	ETV6	HIST1H2AM_S	MYD88_265
P780	Yes	High	Diffuse NOS	Yes	Yes	BCL2	BCL2	GCB	255	1	173	1	CDKN2A	BCL2_S	CREBBP	FAS	HIST1H3G_S	KMT2D	SOCS1_S
P338	No	Low/Intermediate	Diffuse NOS	Yes	Yes	SOCS1/SGK1	SGK1	Missing	3961	0	172	1	BTG2_S	CD83_S	DTX1_S	EGR1	HIST1H1B_S	HIST1H1C_S	HIST1H2AM_S	HIST1H2BC_S	HIST1H2BG_S	PIM1_S	SGK1_S	SOCS1_S	STAT3	TLR2
P208	Yes	High	Diffuse NOS	Yes	Yes	NEC	NEC	ABC	276	1	171	1	DNMT3A	TET2
P511	No	Intermediate/High	Diffuse NOS	Yes	Yes	TET2/SGK1	NEC	Missing	144	1	163	1	HIST1H1D_S	STAT3
P530	Yes	High	Diffuse NOS	Yes	Yes	NEC	NEC	UNC	169	1	162	1	DNMT3A	TET2
P115	No	Low	Diffuse NOS	Yes	Yes	NOTCH2	BCL2	Missing	386	1	161	1	BCL10	BCL2_S	CCND3	CREBBP	FAS
P206	Yes	Low	Diffuse NOS	Yes	Yes	NEC	NEC	Missing	291	1	161	1	NFKBIE	NOTCH1
P515	Yes	Intermediate/High	Diffuse NOS	Yes	Yes	NOTCH2	BCL2	Missing	165	1	157	1	CDKN2A	TNFAIP3	TNFRSF14	BCL7A	DTX1_S	HIST1H2BD_S	MEF2B	NOTCH2	PIM1_S	SPEN
P797	No	Low/Intermediate	T-cell/histiocyte-rich	Yes	Yes	NEC	NEC	UNC	681	1	156	1
P811	No	Low/Intermediate	Diffuse NOS	Yes	Yes	MYD88	MYD88	ABC	259	1	156	1	CDKN2A	RB1	TP53	BCL6	BTG1_S	BTG2_S	CCND3	CD79B	HIST1H1E_S	PIM1_S
P379	No	Low	Diffuse NOS	Yes	Yes	BCL2	BCL2	UNC	1472	1	155	1	TNFRSF14	TP53	BCL2_S	KMT2D	LTB	MEF2B
P610	No	Low	T-cell/histiocyte-rich	Yes	Yes	NEC	NEC	Missing	3144	0	154	1	NF1
P28	Yes	Low/Intermediate	Diffuse NOS	Yes	Yes	BCL2	BCL2	Missing	275	1	152	1	TP53	B2M	CREBBP	KMT2D	SRSF2	STAT6
P817	Yes	Missing	Diffuse NOS	Yes	Yes	NEC	NEC	GCB	283	1	152	1	TP53	HIST1H1C_S	KMT2D
P602	No	Low/Intermediate	Diffuse NOS	Yes	Yes	BCL2	BCL2	GCB	3165	0	151	1	TNFRSF14	TP53	CREBBP	KMT2D	SOCS1_S
P202	Yes	Intermediate/High	Diffuse NOS	Yes	Yes	BCL2	BCL2	GCB	230	1	148	1	TNFRSF14	B2M	BCL2_S	BCL7A	BTG1_S	CREBBP	EBF1	EZH2_646	FOXO1	GNA13	KMT2D	MEF2B	MYC_S	SOCS1_S
P654	No	Intermediate/High	Diffuse NOS	Yes	Yes	NEC	NEC	ABC	422	1	148	1	CD58	BCOR	HIST1H1C_S	MYD88_265
P279	Yes	Low	Diffuse NOS	Yes	Yes	SOCS1/SGK1	SGK1	Missing	175	1	146	1	BTG2_S	CARD11	CD83_S	DTX1_S	EBF1	HIST1H1D_S	HIST1H2AC_S	HIST1H2BC_S	HIST1H3G_S	MAP2K1	NFKBIA	PAX5	PIM1_S	SGK1_S	STAT3	TET2	ZFP36L1
P69	Yes	Low	Diffuse NOS	No	Yes	MYD88	MYD88	Missing	259	1	144	1	PRDM1	BCL7A	CD79B	HIST1H1E_S	NF1	POU2F2_noncan
P41	Yes	Intermediate/High	Diffuse NOS	Yes	Yes	NEC	NEC	UNC	238	1	143	1	CDKN2A	TP53
P15	Yes	High	Diffuse NOS	Yes	Yes	NOTCH2	NEC	Missing	156	1	141	1	CDKN2A	B2M	CCND3	MEF2B	MYD88_265
P605	Yes	High	Diffuse NOS	Yes	Yes	NEC	NEC	UNC	164	1	140	1	CDKN2A	TP53	BTG2_S	KMT2D	MYD88_265
P679	No	High	Diffuse NOS	Yes	Yes	NOTCH2	NEC	ABC	138	1	132	1	MALT1_amp	CDKN2A	TP53	CREBBP	EP300	PIM1_S
P77	Yes	Missing	Diffuse NOS	No	Yes	TET2/SGK1	SGK1	GCB	519	1	131	1	DDX3X	CARD11	FBXO11	LTB	TET2
P473	Yes	High	Diffuse NOS	Yes	Yes	BCL2	BCL2	Missing	3084	1	131	1	TNFRSF14	TP53	ATM	EZH2_noncan	FAS	HIST1H1D_S	IRF8	SPEN	STAT6
P796	Yes	Intermediate/High	Diffuse NOS	No	Yes	TET2/SGK1	BCL2	Missing	168	1	130	1	DDX3X	TP53	BRAF	EZH2_646	ITPKB	SGK1_S	TMEM30A
P53	Yes	Intermediate/High	Primary DLBCL of the CNS	No	Yes	MYD88	MYD88	Missing	262	1	129	1	CD58	CDKN2A	B2M	BCL7A	KMT2D	MEF2B	MYD88_265	PIM1_S
P832	No	Low/Intermediate	Diffuse NOS	Yes	Yes	BCL2	BCL2	GCB	558	1	127	1	BCL2_S	DTX1_S	EZH2_646	FOXO1	HIST1H2AG_S	MYC_S
P740	Yes	Missing	Diffuse NOS	Yes	Yes	NEC	NEC	Missing	254	1	126	1	TP53	BTG2_S	EP300
P201	Yes	Low	Diffuse NOS	Yes	Yes	TET2/SGK1	SGK1	Missing	153	1	125	1	TNFAIP3	B2M	HIST1H1C_S	HIST1H2AM_S	ID3	KLHL6	NOTCH1	PTPN6	SOCS1_S
P732	Yes	High	Diffuse NOS	Yes	Yes	TET2/SGK1	BCL2	Missing	275	1	125	1	TNFRSF14	BTG2_S	CARD11	CCND3	DNMT3A	EZH2_646	IRF8	RHOA	TET2	ZFP36L1
P10	Yes	High	Diffuse NOS	Yes	Yes	TET2/SGK1	SGK1	Missing	178	1	123	1	B2M	BTG1_S	EBF1	GNA13	HIST1H2AC_S	NFKBIE	RHOA	SGK1_S	SOCS1_S
P47	No	Low	Diffuse NOS	Yes	Yes	NEC	NEC	GCB	198	1	119	1	TP53	EBF1	HIST1H1C_S	HIST1H1E_S	KLHL6
P37	No	Intermediate/High	Diffuse NOS	Yes	Yes	NEC	NEC	GCB	229	1	118	1	DNMT3A	RHOA	TET2
P61	Yes	High	Diffuse NOS	Yes	Yes	BCL2	BCL2	GCB	338	1	115	1	CDKN2A	TNFRSF14	BCL2_S	KMT2D	KRAS	MYC_S	NF1	SPEN	STAT6
P326	Yes	Intermediate/High	Diffuse NOS	Yes	Yes	MYD88	MYD88	Missing	118	1	115	1	CDKN2A	TNFAIP3	BTG2_S	CREBBP	KMT2D	MYD88_265	PAX5	PIM1_S	TBL1XR1
P718	Yes	High	Diffuse NOS	No	Yes	MYD88	MYD88	Missing	136	1	114	1	CDKN2A	RB1	BTG1_S	KMT2D	MYD88_265	PIM1_S	TBL1XR1
P685	Yes	Missing	Diffuse NOS	Yes	Yes	NOTCH2	NEC	Missing	145	1	113	1	PRDM1	ARID1A	BCL10	CCND3	NOTCH2	TMEM30A
P500	Yes	Intermediate/High	Diffuse NOS	Yes	Yes	NEC	NEC	UNC	185	1	112	1	CDKN2A	DDX3X	TP53	NOTCH1
P97	No	Low/Intermediate	Diffuse NOS	Yes	Yes	BCL2	BCL2	GCB	278	1	110	1	TP53	BCL2_S	CREBBP	PIM1_S
P397	Yes	Low/Intermediate	Diffuse NOS	No	Yes	BCL2	BCL2	GCB	231	1	110	1	DDX3X	B2M	BCL2_S	BCL7A	EZH2_646	FOXO1	HIST1H1E_S	HIST1H3B_S	MEF2B
P444	Yes	High	Diffuse NOS	Yes	Yes	NOTCH2	NEC	Missing	112	1	109	1	TP53	CARD11	CD79B	EP300	POU2F2_noncan
P258	Yes	Low/Intermediate	Diffuse NOS	Yes	Yes	MYD88	MYD88	Missing	308	1	105	1	CD58	CARD11	CD79B	HIST1H1B_S	HIST1H1C_S	HIST1H1E_S	HIST1H2BC_S	KLHL6	KMT2D	LTB
P475	Yes	Intermediate/High	Diffuse NOS	Yes	Yes	NEC	NEC	ABC	204	1	105	1	TP53	IRF1	NOTCH1
P827	Yes	Low/Intermediate	Diffuse NOS	Yes	Yes	BCL2	BCL2	Missing	173	1	105	1	TNFRSF14	CREBBP	KMT2D	NF1	STAT6
P906	Yes	Missing	Diffuse NOS	Yes	Yes	BCL2	BCL2	Missing	183	1	105	1	BCL2_S	BCL7A	FBXO11	HIST1H1D_S	HIST1H1E_S	LTB	MYC_S	POU2F2_239	SOCS1_S
P312	Yes	High	Diffuse NOS	Yes	Yes	MYD88	MYD88	Missing	149	1	104	1	CD58	CDKN2A	RB1	ATM	BTG2_S	EBF1	ETV6	HIST1H1E_S	HIST1H2BC_S	PIM1_S
P307	Yes	Low	Diffuse NOS	No	Yes	NEC	NEC	Missing	301	1	103	1	TP53	DNMT3A	EBF1
P340	No	Low	Diffuse NOS	No	Yes	NOTCH2	NEC	Missing	122	1	102	1	PRDM1	BCL6	BTK	CARD11	FAT4	HIST1H2BC_S	IKZF3	TMEM30A
P806	Yes	High	Diffuse NOS	Yes	Yes	NOTCH2	BCL2	ABC	205	1	100	1	TNFAIP3	TNFRSF14	B2M	EZH2_646	HIST1H1C_S	HIST1H2AG_S	KMT2D	PRKCB	PTPRC	RHOA	ROBO1
P380	Yes	Low	Diffuse NOS	Yes	Yes	NOTCH2	MYD88	Missing	199	1	94	1	CDKN2A	TNFAIP3	BTG2_S	CCND3	HIST1H2BD_S	MPEG1	NOTCH2
P398	Yes	Intermediate/High	Primary DLBCL of the CNS	No	Yes	NOTCH2	MYD88	Missing	3812	0	92	1	CDKN2A	DTX1_S	HIST1H2AM_S	MYC_S	PDS5B	SPEN
P244	Yes	High	Primary DLBCL of the CNS	No	Yes	MYD88	MYD88	Missing	164	1	88	1	BTG1_S	CD79B	DTX1_S	HIST1H1C_S	HIST1H1D_S	HIST1H1E_S	HIST1H2AM_S	LTB	MEF2B	PIM1_S	TMEM30A
P76	Yes	High	Diffuse NOS	No	Yes	TET2/SGK1	SGK1	GCB	138	1	87	1	ATM	CD79A	DTX1_S	HIST1H2BD_S	LTB	MAP2K1	MPEG1	NOTCH2	SGK1_S
P430	No	Missing	Diffuse NOS	Yes	Yes	NEC	NEC	Missing	96	1	87	1	HIST1H2BG_S
P134	Yes	Low/Intermediate	Diffuse NOS	Yes	Yes	NOTCH2	BCL2	GCB	1094	1	85	1	CXCR4	HIST1H1D_S	HIST1H2AM_S	IKZF3	KMT2D	SPEN	ZFP36L1
P505	No	Missing	Diffuse NOS	Yes	Yes	BCL2	BCL2	Missing	801	1	84	1	BCL2_S	EZH2_646	HIST1H1E_S	IRF1	ZFP36L1
P441	No	Missing	Primary DLBCL of the CNS	No	Yes	MYD88	MYD88	Missing	1177	1	81	1	PRDM1	CD79B	ETV6	HIST1H1D_S	HIST1H1E_S	MYD88_265	PIM1_S	TMEM30A
P861	Yes	Missing	Diffuse NOS	Yes	Yes	NOTCH2	MYD88	Missing	85	1	80	1	CDKN2A	ARID1A	BCL2_S	BRAF	BTG1_S	BTG2_S	CCND3	CREBBP	CXCR4	DTX1_S	HIST1H1E_S	HIST1H2AM_S	KMT2D	MYC_S	PIM1_S
P548	Yes	Missing	Diffuse NOS	Yes	Yes	MYD88	MYD88	ABC	122	1	79	1	TP53	BTG2_S	CCND3	CD79B	DTX1_S	PIM1_S
P687	Yes	Missing	Diffuse NOS	Yes	Yes	NOTCH2	MYD88	UNC	101	1	74	1	TNFAIP3	ETV6	KLF2	MPEG1	NOTCH2	SOCS1_S
P850	Yes	High	Diffuse NOS	Yes	Yes	BCL2	BCL2	GCB	145	1	73	1	TNFRSF14	B2M	BCL2_S	CARD11	CIITA	CREBBP	EZH2_646	KMT2D	PIK3CD	PTEN	SOCS1_S	STAT6
P354	Yes	Missing	Diffuse NOS	Yes	Yes	NOTCH2	NEC	Missing	127	1	70	1	B2M	BTK	DNMT3A	NFKBIE	NOTCH2
P866	Yes	Missing	Diffuse NOS	Yes	Yes	BCL2	BCL2	GCB	122	1	70	1	TNFRSF14	CARD11	CD79B	EZH2_646	GNA13	HIST1H1C_S	HIST1H1E_S	KMT2D	POU2AF1
P194	Yes	Intermediate/High	Diffuse NOS	Yes	Yes	NEC	NEC	Missing	105	1	68	1	CDKN2A
P289	Yes	High	Diffuse NOS	No	Yes	MYD88	MYD88	Missing	135	1	66	1	PRDM1	BCL7A	BTK	ETV6	HIST1H1E_S	MYD88_265	PIM1_S	TMEM30A
P423	No	Low	Diffuse NOS	Yes	Yes	MYD88	MYD88	GCB	116	1	63	1	CDKN2A	TNFAIP3	BTG2_S	CARD11	CD79B	FAT3	MYD88_265	PIM1_S	TBL1XR1
P332	Yes	High	Diffuse NOS	Yes	Yes	BCL2	BCL2	Missing	172	1	61	1	BCL11A_amp	REL_amp	DDX3X	TP53	BTK	CREBBP	EZH2_646	GNA13	MEF2B	PTPRC
P474	Yes	High	Diffuse NOS	No	Yes	NEC	NEC	ABC	39	1	61	1	TP53	CD79B	KMT2D
P188	Yes	High	Diffuse NOS	Yes	Yes	NEC	BCL2	Missing	108	1	57	1	RB1	BCL2_S	KMT2C	MPEG1
P826	Yes	Intermediate/High	Diffuse NOS	No	Yes	MYD88	MYD88	Missing	231	1	56	1	CD58	CDKN2A	BTG1_S	BTG2_S	ETV6	HIST1H1B_S	HIST1H2BC_S	KLF2	MYD88_265	PIM1_S	POU2AF1
P416	Yes	Missing	Diffuse NOS	No	Yes	NEC	NEC	Missing	69	1	55	1	FAS
P50	Yes	Intermediate/High	Diffuse NOS	No	Yes	MYD88	MYD88	ABC	60	1	47	1	CD58	CDKN2A	PRDM1	BCL2_S	CD79A	HIST1H1C_S	HIST1H1E_S	IRF4	KMT2C	KMT2D	MPEG1	MYC_S	MYD88_265	PIM1_S
P616	No	High	Diffuse NOS	No	Yes	SOCS1/SGK1	SGK1	GCB	101	1	44	1	CD58	CDKN2A	EP300	GNA13	HIST1H1E_S	IRF8	POU2F2_noncan	SMARCA4	TLR2
P768	Yes	High	Diffuse NOS	No	Yes	MYD88	MYD88	UNC	4	1	44	1	PRDM1	EBF1	ETV6	HIST1H1E_S	HIST1H2AG_S	PIM1_S	SPIB
P72	No	Intermediate/High	Diffuse NOS	Yes	Yes	SOCS1/SGK1	SGK1	Missing	258	1	42	1	TP53	BTK	CARD11	FBXO11	HIST1H1B_S	HIST1H1C_S	HIST1H1D_S	HIST1H1E_S	NFKBIA	PIM1_S	POU2F2_noncan	SGK1_S	SMARCA4	SOCS1_S
P665	No	Low/Intermediate	Diffuse NOS	Yes	Yes	BCL2	BCL2	UNC	178	1	42	1	DDX3X	TP53	BCL2_S	BTK	FOXO1	HIST1H1C_S	HIST1H3B_S	ITPKB	MYC_S	SRSF2
P672	Yes	Missing	Diffuse NOS	Yes	Yes	NOTCH2	BCL2	ABC	107	1	42	1	CDKN2A	TNFRSF14	TP53	B2M	CCND3	EBF1	FAS	KMT2D	NOTCH2
P926	Yes	Intermediate/High	Diffuse NOS	No	Yes	NEC	NEC	Missing	126	1	42	1	BCL6	BTG1_S	DTX1_S
P136	Yes	Missing	Diffuse NOS	Yes	Yes	BCL2	BCL2	Missing	144	1	40	1	TNFRSF14	ARID1A	BCL2_S	BCL7A	CREBBP	EZH2_646	HIST1H1C_S	KLHL6	MEF2B	SOCS1_S
P54	No	Low/Intermediate	Primary DLBCL of the CNS	No	Yes	MYD88	MYD88	Missing	83	1	37	1	CDKN2A	BTG2_S	HIST1H1B_S	HIST1H1C_S	HIST1H2AC_S	ITPKB	PIM1_S
P247	No	Low/Intermediate	Primary DLBCL of the CNS	No	Yes	MYD88	MYD88	Missing	232	1	34	1	CDKN2A	BCL6	BCOR	CARD11	DTX1_S	HIST1H1B_S	HIST1H2BD_S	PIM1_S	TMEM30A
P695	Yes	Intermediate/High	Diffuse NOS	Yes	Yes	NEC	NEC	UNC	54	1	34	1	TP53	MEF2B
P324	Yes	High	Diffuse NOS	Yes	Yes	BCL2	BCL2	GCB	40	1	33	1	BCL11A_amp	CREBBP	IRF8	KMT2D
P615	Yes	Missing	Primary DLBCL of the CNS	No	Yes	MYD88	MYD88	Missing	66	1	33	1	CDKN2A	BTG2_S	DTX1_S	ETV6	MYD88_265	PIM1_S
P886	Yes	Missing	Diffuse NOS	Yes	Yes	TET2/SGK1	SGK1	Missing	69	1	32	1	BRAF	EBF1	HIST1H1E_S	SGK1_S	STAT3	TET2
P313	Yes	High	Diffuse NOS	No	Yes	SOCS1/SGK1	SGK1	Missing	48	1	30	1	TP53	FAS	FOXO1	HIST1H1E_S	HIST1H2AC_S	HIST1H2BC_S	HIST1H3G_S	IRF8	KMT2C	MYC_S
P18	Yes	Intermediate/High	Diffuse NOS	No	Yes	NEC	NEC	GCB	63	1	29	1
P792	Yes	High	Diffuse NOS	No	Yes	MYD88	MYD88	Missing	61	1	29	1	B2M	CARD11	CD79B	CIITA	HIST1H2BC_S	KMT2D	MYD88_265	TBL1XR1
P277	Yes	High	Diffuse NOS	Yes	Yes	NEC	NEC	UNC	150	1	28	1	CDKN2A	DTX1_S	KRAS	NOTCH1
P204	Yes	High	Diffuse NOS	No	Yes	TET2/SGK1	SGK1	GCB	52	1	27	1	TNFRSF14	B2M	BCL10	ID3	KLHL6	NFKBIA	SGK1_S	SOCS1_S	TET2
P494	Yes	Low/Intermediate	Diffuse NOS	No	Yes	MYD88	MYD88	Missing	151	1	27	1	CDKN2A	PRDM1	B2M	CCND3	CIITA	DTX1_S	KMT2D	MYD88_265	PAX5	PIM1_S
P642	Yes	High	Diffuse NOS	Yes	Yes	NOTCH2	BCL2	UNC	170	1	27	1	DDX3X	TNFAIP3	TP53	HIST1H1E_S	IRF8	KMT2D	NOTCH1	PIM1_S	SOCS1_S
P91	No	Missing	Primary DLBCL of the CNS	No	Yes	NEC	NEC	Missing	844	1	26	1
P390	Yes	High	Diffuse NOS	No	Yes	TET2/SGK1	SGK1	GCB	68	1	26	1	CD58	TNFRSF14	TP53	BCL10	BTK	EBF1	GNA13	STAT3
P466	Yes	High	Primary DLBCL of the CNS	No	Yes	MYD88	MYD88	Missing	284	1	26	1	CDKN2A	BCL7A	BTG1_S	BTG2_S	ETV6	HIST1H1E_S	IRF4	MYD88_265	PAX5	PIM1_S
P819	No	Low/Intermediate	Primary DLBCL of the CNS	No	Yes	MYD88	MYD88	Missing	25	1	26	1	PRDM1	TNFAIP3	BTG1_S	ETV6	HIST1H1C_S	HIST1H1E_S	HIST1H2AG_S	KMT2D	LTB	MYD88_265	PIM1_S
P892	Yes	Missing	Diffuse NOS	No	Yes	MYD88	MYD88	Missing	54	1	26	1	PRDM1	BCL7A	BTG2_S	DTX1_S	HIST1H1B_S	HIST1H1E_S	HIST1H2AC_S	HIST1H2AM_S	MYD88_265	NF1	PIM1_S	PTPRC
P362	Yes	Intermediate/High	Diffuse NOS	No	Yes	NEC	NEC	UNC	135	1	25	1	TP53	BTK	KMT2D
P16	Yes	Intermediate/High	Diffuse NOS	Yes	Yes	BCL2	BCL2	Missing	76	1	24	1	RB1	TNFRSF14	BCL2_S	CREBBP	EZH2_646	RHOA	STAT6
P138	Yes	Intermediate/High	Diffuse NOS	No	Yes	BCL2	BCL2	Missing	4704	0	24	1	TNFRSF14	BCL2_S	BTK	CARD11	EZH2_646	MEF2B	MYD88
P436	Yes	Missing	Diffuse NOS	No	Yes	SOCS1/SGK1	SGK1	GCB	28	1	24	1	CD58	B2M	BTG1_S	BTG2_S	CARD11	DTX1_S	HIST1H1E_S	HIST1H3G_S	ITPKB	KRAS	LTB	NFKBIE	SOCS1_S
P90	Yes	High	Diffuse NOS	Yes	Yes	NOTCH2	MYD88	ABC	15	1	23	1	CDKN2A	B2M	BCL7A	BTG2_S	DTX1_S	EBF1	HIST1H1E_S	HIST1H2BC_S	MEF2B	SPEN
P236	Yes	Low/Intermediate	Diffuse NOS	No	Yes	MYD88	MYD88	ABC	84	1	23	1	PRDM1	RB1	TP53	BTG1_S	PIM1_S	SPEN	TBL1XR1
P771	Yes	High	Diffuse NOS	No	Yes	MYD88	MYD88	Missing	7	1	23	1	CDKN2A	BTG2_S	CCND3	CD79B	DTX1_S	FAT1	MYC_S	PIM1_S
P231	Yes	Low/Intermediate	Diffuse NOS	No	Yes	NEC	NEC	Missing	53	1	22	1	TP53	TET2
P308	Yes	High	Diffuse NOS	No	Yes	BCL2	BCL2	Missing	92	1	22	1	TNFAIP3	TNFRSF14	TP53	B2M	BTG1_S	CIITA	CREBBP	EP300	EZH2_646	PTEN	SGK1_S	SOCS1_S
P802	Yes	High	Diffuse NOS	No	Yes	NEC	NEC	UNC	65	1	22	1	TP53
P816	Yes	High	Diffuse NOS	No	Yes	TET2/SGK1	NEC	Missing	87	1	22	1	B2M	BTG2_S	DTX1_S	GNA13	TET2
P58	Yes	High	Diffuse NOS	Yes	Yes	SOCS1/SGK1	SGK1	GCB	22	1	21	1	TNFRSF14	TP53	ARID1A	CD83_S	FAS	KMT2D	NF1	NFKBIA	PIK3R1	STAT3	XPO1
P211	Yes	High	Diffuse NOS	Yes	Yes	BCL2	BCL2	GCB	1094	1	21	1	BCL2_S	BCL7A	CCND3	KMT2D	PTPRC	SMARCA4
P497	Yes	Missing	Diffuse NOS	Yes	Yes	NEC	NEC	Missing	29	1	21	1	TP53	CARD11
P549	Yes	Missing	Diffuse NOS	No	Yes	NOTCH2	NEC	UNC	124	1	21	1	CDKN2A	BCL10	EBF1	EP300	MEF2B
P716	Yes	Intermediate/High	Diffuse NOS	Yes	Yes	MYD88	MYD88	ABC	305	1	21	1	BTG1_S	CD79A	HIST1H1C_S	HIST1H2AC_S	HIST1H2AM_S	HIST1H2BD_S	MYD88_265	PIM1_S	SGK1_S	TBL1XR1
P808	No	Low/Intermediate	Diffuse NOS	Yes	Yes	NEC	NEC	Missing	1514	1	21	1	BCOR	HIST1H1B_S
P869	Yes	Missing	Diffuse NOS	No	Yes	NOTCH2	MYD88	ABC	143	1	21	1	CDKN2A	BCL6	BCL7A	BTG2_S	CREBBP	ETV6	KMT2D	RASA2
P159	Yes	High	Diffuse NOS	Yes	Yes	NEC	BCL2	GCB	30	1	20	1	REL_amp	XPO1_amp	TP53	ATM	BCL2_S	GNA13	HIST1H1C_S	KMT2D
P253	Yes	High	Diffuse NOS	Yes	Yes	NEC	NEC	Missing	46	1	20	1
P182	Yes	Missing	Diffuse NOS	No	Yes	TET2/SGK1	NEC	GCB	36	1	17	1	BRAF	GNA13	SGK1_S
P221	Yes	High	Primary DLBCL of the CNS	No	Yes	MYD88	MYD88	Missing	18	1	17	1	CDKN2A	TP53	BCL2_S	BTG1_S	BTG2_S	CXCR4	ETV6	FAT3	HIST1H2AC_S	ITPKB	MYD88_265	PIM1_S	SOCS1_S	ZFP36L1
P620	Yes	High	Diffuse NOS	No	Yes	SOCS1/SGK1	SGK1	UNC	33	1	17	1	CD58	TNFAIP3	BCL7A	CD83_S	HIST1H2AC_S	IKZF3	KMT2C	KMT2D	PIM1_S
P924	Yes	High	Diffuse NOS	No	Yes	TET2/SGK1	SGK1	GCB	48	1	15	1	CDKN2A	TNFAIP3	TNFRSF14	B2M	BTG1_S	SOCS1_S	TET2	ZFP36L1
P150	Yes	Low	Diffuse NOS	Yes	Yes	NEC	NEC	Missing	63	1	14	1
P848	Yes	Intermediate/High	Diffuse NOS	Yes	Yes	MYD88	MYD88	ABC	78	1	12	1	CD58	CD79B	HIST1H1B_S	IKZF1	KMT2D	MYC_S	MYD88_265	POU2F2_239	TET2
P71	No	Low	Diffuse NOS	Yes	Yes	NOTCH2	NEC	Missing	1	1	11	1	PRDM1	TNFAIP3	CARD11	DTX1_S	EBF1	FAS	HIST1H2AM_S	SPEN
P554	Yes	Intermediate/High	Diffuse NOS	Yes	Yes	NOTCH2	NEC	Missing	16	1	11	1	TNFRSF14	CCND3	FAS	SOCS1_S	SPEN
P525	No	High	Diffuse NOS	No	Yes	NEC	NEC	ABC	10	1	9	1
P104	Yes	High	Diffuse NOS	Yes	Yes	NOTCH2	SGK1	Missing	12	1	8	1	DDX3X	TP53	ARID1A	BCL6	HIST1H1B_S	HIST1H1C_S	HIST1H1E_S	HIST1H2AM_S	ID3
P198	Yes	Missing	Primary DLBCL of the CNS	No	Yes	MYD88	MYD88	Missing	22	1	7	1	CDKN2A	BCL2_S	BTG1_S	BTG2_S	CD79B	CD83_S	CREBBP	DTX1_S	ETV6	EZH2_646	HIST1H1D_S	HIST1H1E_S	HIST1H2AM_S	MPEG1	MYC_S	MYD88_265	PIM1_S	SOCS1_S	ZFP36L1
P341	Yes	High	Diffuse NOS	No	Yes	NEC	SGK1	Missing	52	1	7	1	CD79A	CD83_S	ITPKB	KMT2D	TNF
P745	Yes	High	Diffuse NOS	No	Yes	NOTCH2	MYD88	ABC	14	1	7	1	CREBBP	FAT3	HIST1H2AC_S	KMT2D	MYD88_265	NOTCH2
P179	Yes	Intermediate/High	Diffuse NOS	No	Yes	BCL2	BCL2	GCB	97	1	6	1	TP53	BCL2_S	DTX1_S	HIST1H1E_S	KMT2D	MEF2B	SOCS1_S	TET2
P807	Yes	High	Primary DLBCL of the CNS	No	Yes	NEC	NEC	Missing	24	1	6	1
P516	Yes	High	Diffuse NOS	Yes	Yes	NOTCH2	NEC	ABC	268	1	5	1	CDKN2A	B2M	EBF1	NFKBIE	NOTCH2	PAX5	TMEM30A
P14	No	Missing	Diffuse NOS	Yes	Yes	SOCS1/SGK1	SGK1	GCB	11	1	4	1	CD58	TNFAIP3	TP53	ARID1A	B2M	CIITA	DTX1_S	ETV6	FOXO1	GNA13	HIST1H1B_S	HIST1H1E_S	IRF1	IRF8	KMT2D	LTB	PAX5	SGK1_S	SOCS1_S	SPEN	STAT6	XPO1
P226	Yes	Missing	Primary DLBCL of the CNS	No	Yes	TET2/SGK1	SGK1	Missing	58	1	4	1	TNFRSF14	B2M	BTG2_S	FAS	HIST1H1E_S	NFKBIA	POU2F2_239	TET2
P373	Yes	Low/Intermediate	Diffuse NOS	Yes	Yes	BCL2	BCL2	GCB	37	1	4	1	CDKN2A	TNFRSF14	ARID1A	BCL2_S	BCL7A	BTG2_S	FOXO1	GNA13	HIST1H1D_S	IRF8	PIK3R1
P617	Yes	Low/Intermediate	Diffuse NOS	No	Yes	NEC	NEC	GCB	71	1	4	1	CD58	RB1	HIST1H2AG_S	PIM1_S	SOCS1_S	TET2
P661	Yes	High	Diffuse NOS	No	Yes	MYD88	MYD88	Missing	71	1	4	1	CDKN2A	BCL2_S	ID3	KMT2D	MYC_S	MYD88_265	PIM1_S
P794	Yes	Missing	Diffuse NOS	Yes	Yes	BCL2	SGK1	Missing	689	1	4	1	CARD11	CD83_S	HIST1H1D_S	HIST1H2AC_S	KMT2D	ZFP36L1
P303	Yes	High	Diffuse NOS	No	Yes	SOCS1/SGK1	BCL2	GCB	107	1	3	1	BCL11A_amp	REL_amp	XPO1_amp	RB1	TNFRSF14	ARID1A	BCL2_S	BCL7A	EP300	EZH2_646	IRF8	KMT2D	MPEG1	PIM1_S	SGK1_S	SOCS1_S	TBL1XR1
P709	No	Intermediate/High	Primary DLBCL of the CNS	No	Yes	MYD88	MYD88	Missing	109	1	3	1	CD58	CDKN2A	PRDM1	BCL7A	BRAF	BTG2_S	CD79B	HIST1H2BC_S	HIST1H2BD_S	IRF4	MPEG1	MYC_S	MYD88_265	NOTCH2	PIM1_S	TBL1XR1
P421	Yes	High	Diffuse NOS	Yes	Yes	MYD88	MYD88	ABC	19	1	2	1	CDKN2A	TP53	BTG2_S	CD79B	ETV6	FAS	HIST1H2BG_S	MYD88_265	PIM1_S	TBL1XR1
P638	Yes	High	Diffuse NOS	No	Yes	SOCS1/SGK1	SGK1	Missing	18	1	2	1	TNFRSF14	BCL7A	BTG2_S	CARD11	DTX1_S	EBF1	EP300	GNA13	HIST1H1C_S	HIST1H1E_S	HIST1H2AC_S	HIST1H2BD_S	ITPKB	KMT2D	MYD88	NFKBIA	PIM1_S	SGK1_S	SOCS1_S	STAT3
P30	Yes	Intermediate/High	Diffuse NOS	No	Yes	MYD88	MYD88	Missing	356	1	1	1	CDKN2A	DDX3X	BTG2_S	CARD11	CCND3	HIST1H1E_S	ITPKB	KMT2D	MYD88_265	PIM1_S	RHOA
P184	Yes	High	Diffuse NOS	Yes	Yes	SOCS1/SGK1	SGK1	GCB	26	1	1	1	XPO1_amp	BTG2_S	CD83_S	EGR1	HIST1H1B_S	HIST1H1C_S	HIST1H1E_S	HIST1H3G_S	ITPKB	NFKBIA	PAX5	PIM1_S	SGK1_S	SOCS1_S
P301	No	Missing	Diffuse NOS	Yes	Yes	MYD88	MYD88	Missing	2	1	1	1	CDKN2A	PRDM1	TP53	BTG1_S	MYD88_265	PIM1_S	TBL1XR1
P333	Yes	High	Diffuse NOS	Yes	Yes	MYD88	MYD88	Missing	21	1	1	1	CDKN2A	BTG1_S	BTG2_S	ETV6	HIST1H1B_S	KLHL6	KMT2D	MYD88_265	PIM1_S	TBL1XR1
P469	Yes	Missing	Diffuse NOS	No	Yes	NEC	NEC	Missing	12	1	1	1	TP53	BCL6	RHOA
P481	Yes	Intermediate/High	Diffuse NOS	Yes	Yes	MYD88	MYD88	ABC	20	1	1	1	RB1	TP53	BCL2_S	BTG1_S	BTG2_S	CD79B	CIITA	DTX1_S	HIST1H1D_S	ITPKB	MPEG1	PIM1_S
P521	Yes	High	Diffuse NOS	No	Yes	NOTCH2	SGK1	GCB	9	1	1	1	BCL6	BCL7A	CCND3	DTX1_S	EP300	FAS	IRF8	NOTCH2
P883	Yes	Missing	Primary DLBCL of the CNS	No	Yes	NEC	NEC	Missing	53	1	1	1	PIK3R1
P912	Yes	Intermediate/High	Diffuse NOS	Yes	Yes	BCL2	BCL2	GCB	36	1	1	1	TNFRSF14	TP53	BTK	EP300	KMT2D	PIM1_S	SOCS1_S
P29	Yes	Missing	Diffuse NOS	No	Yes	MYD88	MYD88	Missing	30	1	0.1	1	CDKN2A	BCL2_S	BCL7A	BTG1_S	BTG2_S	CD79B	DTX1_S	ETV6	HIST1H1E_S	HIST1H2AC_S	HIST1H3B_S	IRF4	ITPKB	MPEG1	MYD88_265	NFKBIA	PIM1_S	SOCS1_S
P141	Yes	Missing	Primary DLBCL of the CNS	No	Yes	NEC	NEC	Missing	19	1	0.1	1	PRDM1	EBF1	KMT2D	NFKBIA
P249	No	Low	Diffuse NOS	Yes	Yes	NEC	NEC	Missing	218	1	0.1	1	MALT1_amp	TP53	KMT2D	MAP2K1
P325	Yes	High	Diffuse NOS	Yes	Yes	MYD88	MYD88	ABC	33	1	0.1	1	PRDM1	BCL2_S	BTG1_S	CD79B	KMT2C	KMT2D	MYC_S	MYD88_265	NF1	PIM1_S
P350	Yes	High	Diffuse NOS	Yes	Yes	SOCS1/SGK1	SGK1	ABC	11	1	0.1	1	CDKN2A	TNFAIP3	ARID1A	B2M	BCL6	CIITA	DTX1_S	EGR1	FOXO1	HIST1H3B_S	KLHL6	NOTCH2	PIM1_S	SMARCA4
P426	Yes	High	Diffuse NOS	Yes	Yes	SOCS1/SGK1	MYD88	UNC	29	1	0.1	1	CDKN2A	BCL7A	DTX1_S	FAT4	GNA13	HIST1H2BC_S	IKZF3	IRF4	MYC_S	NOTCH2	PIM1_S	SOCS1_S
P462	Yes	Low/Intermediate	Primary DLBCL of the CNS	No	Yes	NEC	NEC	Missing	2890	1	0.1	1	BTK	CARD11	RHOA	TBL1XR1
P595	Yes	Missing	Diffuse NOS	No	Yes	MYD88	MYD88	Missing	119	1	0.1	1	CDKN2A	TNFAIP3	BCL6	BTG1_S	BTG2_S	DTX1_S	HIST1H2AC_S	MYD88_265	PIM1_S	RHOA	TBL1XR1
P601	Yes	Intermediate/High	T-cell/histiocyte-rich	Yes	Yes	NOTCH2	NEC	UNC	12	1	0.1	1	TNFAIP3	B2M	CCND3	IRF8
P648	Yes	Low/Intermediate	T-cell/histiocyte-rich	Yes	Yes	NEC	NEC	Missing	694	1	0.1	1
P674	Yes	High	Diffuse NOS	No	Yes	NOTCH2	NEC	Missing	66	1	0.1	1	TNFAIP3	BCL10	RHOA	ROBO1	SRSF2	STAT6
P681	No	Intermediate/High	Diffuse NOS	Yes	Yes	SOCS1/SGK1	SGK1	Missing	2	1	0.1	1	CD83_S	HIST1H1C_S	HIST1H1D_S	HIST1H1E_S	HIST1H2AM_S	IRF1	PIM1_S	SGK1_S	SOCS1_S	TET2	TLR2
P913	Yes	Missing	Diffuse NOS	Yes	Yes	BCL2	BCL2	GCB	1	1	0.1	1	BCL10	BCL2_S	BCL7A	CXCR4	EZH2_646	KMT2D	PIK3CD

## Sheet: low-risk group
PID	age_gt_60	IPI	ICDO3	rchop_treated	de_novo	cluster_AIC	cluster_ICL	cell_of_origin	OS_time	OS_status	PFS_time	PFS_status
P1	No	Low	Diffuse NOS	Yes	Yes	NOTCH2	NEC	GCB	5221	0	5140	0
P5	Yes	Intermediate/High	Diffuse NOS	Yes	Yes	NOTCH2	BCL2	GCB	1580	1	1311	1
P6	Yes	Low	Diffuse NOS	Yes	Yes	SOCS1/SGK1	SGK1	GCB	3022	1	3021	1
P7	Yes	Low	Diffuse NOS	Yes	Yes	NEC	NEC	Missing	5191	0	5114	0
P9	Yes	Low/Intermediate	Diffuse NOS	No	Yes	MYD88	MYD88	Missing	2048	1	1870	1
P11	Yes	Intermediate/High	Diffuse NOS	Yes	Yes	MYD88	MYD88	Missing	5187	0	5121	0
P12	Yes	High	Diffuse NOS	Yes	Yes	BCL2	BCL2	GCB	2213	1	2205	1
P17	No	Low	Diffuse NOS	Yes	Yes	SOCS1/SGK1	SGK1	GCB	5172	0	5105	0
P19	Yes	Intermediate/High	Diffuse NOS	Yes	Yes	BCL2	BCL2	GCB	4007	1	3999	1
P22	Yes	Missing	Diffuse NOS	Yes	Yes	MYD88	MYD88	ABC	5158	0	5117	0
P25	Yes	Intermediate/High	Diffuse NOS	Yes	Yes	SOCS1/SGK1	SGK1	GCB	5153	0	5099	0
P26	No	Low	Diffuse NOS	Yes	Yes	NEC	NEC	GCB	5152	0	5092	0
P27	No	Low	Diffuse NOS	Yes	Yes	NEC	NEC	UNC	5150	0	5065	0
P32	No	Low	Diffuse NOS	Yes	Yes	BCL2	BCL2	GCB	5129	0	892	1
P33	Yes	Low/Intermediate	Diffuse NOS	Yes	Yes	SOCS1/SGK1	SGK1	GCB	5129	0	5037	0
P38	Yes	Missing	Diffuse NOS	Yes	Yes	NOTCH2	BCL2	GCB	5122	0	5062	0
P40	No	Low/Intermediate	Diffuse NOS	Yes	Yes	BCL2	BCL2	Missing	4986	1	4973	1
P42	Yes	Intermediate/High	Diffuse NOS	Yes	Yes	NEC	NEC	UNC	4077	1	4076	1
P45	Yes	Low/Intermediate	Diffuse NOS	Yes	Yes	SOCS1/SGK1	SGK1	Missing	5096	0	4998	0
P48	Yes	Intermediate/High	Diffuse NOS	Yes	Yes	BCL2	BCL2	GCB	2257	1	1756	1
P52	Yes	Low/Intermediate	Diffuse NOS	Yes	Yes	NEC	NEC	Missing	4038	1	4026	1
P55	No	Missing	Diffuse NOS	No	Yes	SOCS1/SGK1	SGK1	Missing	5048	0	4994	0
P57	No	Low	Diffuse NOS	Yes	Yes	NOTCH2	NEC	GCB	5040	0	4965	0
P60	Yes	Low/Intermediate	Diffuse NOS	Yes	Yes	MYD88	MYD88	ABC	4561	1	4501	1
P62	Yes	Missing	Diffuse NOS	Yes	Yes	BCL2	BCL2	Missing	2155	1	1714	1
P64	Yes	Intermediate/High	Diffuse NOS	No	Yes	NEC	NEC	GCB	4792	1	4716	1
P65	Yes	Intermediate/High	Diffuse NOS	Yes	Yes	BCL2	BCL2	GCB	5011	0	4951	0
P66	No	Low/Intermediate	Diffuse NOS	Yes	Yes	NEC	NEC	Missing	4670	1	4578	1
P67	No	Low	Diffuse NOS	Yes	Yes	MYD88	MYD88	ABC	5009	0	4924	0
P70	No	Low	Diffuse NOS	Yes	Yes	SOCS1/SGK1	SGK1	Missing	4985	0	4923	0
P73	Yes	Intermediate/High	Diffuse NOS	Yes	Yes	MYD88	MYD88	GCB	3235	1	3227	1
P79	Yes	Intermediate/High	Diffuse NOS	No	Yes	MYD88	MYD88	ABC	4932	0	4878	0
P84	No	Missing	Diffuse NOS	Yes	Yes	NEC	NEC	Missing	4907	0	4834	0
P87	Yes	High	Primary DLBCL of the CNS	No	Yes	MYD88	MYD88	Missing	4898	0	4840	0
P89	Yes	Intermediate/High	Diffuse NOS	Yes	Yes	MYD88	MYD88	Missing	2459	1	2448	1
P94	Yes	Low	Diffuse NOS	No	Yes	TET2/SGK1	SGK1	Missing	1955	1	1951	1
P95	Yes	Intermediate/High	Diffuse NOS	Yes	Yes	SOCS1/SGK1	SGK1	Missing	4843	0	4763	0
P96	No	Low	Diffuse NOS	Yes	Yes	BCL2	BCL2	Missing	4841	0	4782	0
P99	Yes	Intermediate/High	Diffuse NOS	Yes	Yes	BCL2	BCL2	GCB	1404	1	1334	1
P100	Yes	Low	Diffuse NOS	Yes	Yes	BCL2	BCL2	Missing	1928	1	1908	1
P101	No	Low	Diffuse NOS	No	Yes	NEC	NEC	Missing	4820	0	4744	0
P102	Yes	Intermediate/High	Diffuse NOS	Yes	Yes	MYD88	MYD88	Missing	4814	0	4741	0
P103	No	Low	Diffuse NOS	Yes	Yes	NOTCH2	NEC	ABC	4813	0	4735	0
P106	Yes	High	Diffuse NOS	Yes	Yes	NEC	NEC	GCB	1885	1	1865	1
P107	Yes	Low/Intermediate	Diffuse NOS	Yes	Yes	NOTCH2	NEC	UNC	2610	1	2555	1
P109	Yes	Missing	Diffuse NOS	Yes	Yes	NOTCH2	NEC	ABC	4360	1	4358	1
P110	Yes	Low/Intermediate	Diffuse NOS	Yes	Yes	NEC	NEC	GCB	2013	1	1212	1
P111	Yes	Low	Diffuse NOS	Yes	Yes	MYD88	MYD88	ABC	4131	1	4145	1
P113	Yes	High	Diffuse NOS	Yes	Yes	NOTCH2	BCL2	Missing	3291	1	787	1
P114	Yes	High	Diffuse NOS	Yes	Yes	TET2/SGK1	SGK1	Missing	4771	0	4714	0
P120	No	Low	Diffuse NOS	Yes	Yes	SOCS1/SGK1	SGK1	Missing	5074	0	5013	0
P121	No	Low	Diffuse NOS	Yes	Yes	NEC	NEC	Missing	4928	0	4845	0
P123	Yes	Intermediate/High	Diffuse NOS	Yes	Yes	TET2/SGK1	SGK1	Missing	3217	1	3211	1
P124	No	Low	Diffuse NOS	Yes	Yes	NEC	BCL2	Missing	4732	0	4670	0
P125	No	Low	Primary DLBCL of the CNS	No	Yes	NEC	NEC	UNC	4730	0	4665	0
P129	Yes	Intermediate/High	Diffuse NOS	Yes	Yes	NEC	NEC	Missing	4724	0	4655	0
P130	No	Intermediate/High	Diffuse NOS	Yes	Yes	NEC	NEC	UNC	2898	1	2898	1
P131	No	Low	Diffuse NOS	Yes	Yes	MYD88	MYD88	Missing	4716	0	4641	0
P133	Yes	Low	Diffuse NOS	No	Yes	MYD88	MYD88	ABC	2041	1	1966	1
P135	Yes	Intermediate/High	Diffuse NOS	Yes	Yes	NEC	NEC	Missing	4708	0	4580	0
P139	Yes	Low	Diffuse NOS	No	Yes	MYD88	MYD88	Missing	1103	1	1053	1
P142	No	Low	Diffuse NOS	No	Yes	NEC	NEC	UNC	3577	1	3173	1
P144	No	Low	Diffuse NOS	Yes	Yes	SOCS1/SGK1	SGK1	Missing	4655	0	4573	0
P145	Yes	High	Diffuse NOS	Yes	Yes	BCL2	BCL2	UNC	4655	0	1175	1
P146	Yes	High	Diffuse NOS	No	Yes	MYD88	MYD88	ABC	930	1	860	1
P147	Yes	Low/Intermediate	Diffuse NOS	Yes	Yes	TET2/SGK1	SGK1	Missing	4641	0	4551	0
P148	Yes	Low	Diffuse NOS	Yes	Yes	SOCS1/SGK1	SGK1	Missing	4641	0	4581	0
P151	No	Low/Intermediate	Diffuse NOS	Yes	Yes	NOTCH2	MYD88	UNC	4038	1	4006	1
P152	No	Low	Diffuse NOS	Yes	Yes	NEC	BCL2	GCB	4625	0	4552	0
P153	Yes	Low/Intermediate	Diffuse NOS	Yes	Yes	NEC	NEC	Missing	4617	0	4557	0
P154	No	Low/Intermediate	Diffuse NOS	Yes	Yes	BCL2	BCL2	GCB	4611	0	1389	1
P156	Yes	Low	Diffuse NOS	Yes	Yes	TET2/SGK1	SGK1	UNC	4606	0	4515	0
P157	No	Low	Diffuse NOS	No	Yes	NOTCH2	NEC	GCB	4605	0	4556	0
P158	No	Low	Diffuse NOS	Yes	Yes	NEC	NEC	GCB	2492	1	2478	1
P160	No	Low	Diffuse NOS	Yes	Yes	SOCS1/SGK1	SGK1	Missing	4598	0	4539	0
P161	Yes	Low/Intermediate	Diffuse NOS	Yes	Yes	TET2/SGK1	NEC	ABC	1113	1	768	1
P162	Yes	Intermediate/High	Diffuse NOS	Yes	Yes	SOCS1/SGK1	SGK1	GCB	4592	0	4518	0
P167	Yes	Intermediate/High	Diffuse NOS	Yes	Yes	TET2/SGK1	SGK1	GCB	4583	0	4497	0
P168	Yes	Missing	Diffuse NOS	Yes	Yes	NEC	NEC	Missing	4163	1	4135	1
P169	Yes	High	Diffuse NOS	Yes	Yes	BCL2	BCL2	Missing	4578	0	4518	0
P173	No	Low/Intermediate	Diffuse NOS	Yes	Yes	NOTCH2	NEC	GCB	1551	0	1531	0
P174	No	Low	Diffuse NOS	Yes	Yes	NEC	NEC	Missing	3556	1	3258	1
P176	No	Low	Diffuse NOS	Yes	Yes	NOTCH2	NEC	Missing	4548	0	4475	0
P178	Yes	Missing	Diffuse NOS	Yes	Yes	NEC	NEC	Missing	2577	1	2546	1
P180	Yes	Low/Intermediate	Diffuse NOS	Yes	Yes	MYD88	MYD88	UNC	1904	1	1842	1
P181	Yes	Low	Diffuse NOS	Yes	Yes	NEC	BCL2	Missing	3866	1	3874	1
P186	No	Low	Diffuse NOS	Yes	Yes	NEC	NEC	GCB	4509	0	1144	1
P187	Yes	Low/Intermediate	Diffuse NOS	Yes	Yes	NOTCH2	BCL2	GCB	2676	1	2670	1
P190	No	Low	Diffuse NOS	Yes	Yes	BCL2	BCL2	Missing	4501	0	4435	0
P193	Yes	Low/Intermediate	Diffuse NOS	Yes	Yes	BCL2	BCL2	GCB	2430	1	2391	1
P196	Yes	Intermediate/High	Diffuse NOS	Yes	Yes	NOTCH2	NEC	GCB	4477	0	4413	0
P197	No	Low/Intermediate	Diffuse NOS	Yes	Yes	TET2/SGK1	SGK1	GCB	3059	1	3058	1
P199	No	Low/Intermediate	Diffuse NOS	Yes	Yes	BCL2	BCL2	Missing	4485	0	4427	0
P200	Yes	Low	Diffuse NOS	Yes	Yes	NEC	NEC	Missing	4481	0	4447	0
P205	Yes	Intermediate/High	Diffuse NOS	No	Yes	TET2/SGK1	SGK1	UNC	1444	1	1405	1
P207	Yes	High	Diffuse NOS	No	Yes	NEC	NEC	GCB	1109	1	1106	1
P209	Yes	Intermediate/High	Diffuse NOS	Yes	Yes	BCL2	BCL2	Missing	4449	0	4382	0
P212	No	Low	Diffuse NOS	Yes	Yes	BCL2	BCL2	GCB	4445	0	4343	0
P213	No	Low	Diffuse NOS	No	Yes	TET2/SGK1	SGK1	Missing	1949	1	1916	1
P214	Yes	Intermediate/High	Diffuse NOS	Yes	Yes	NOTCH2	NEC	ABC	4439	0	4377	0
P216	Yes	Low/Intermediate	Diffuse NOS	Yes	Yes	NEC	NEC	ABC	2441	1	2415	1
P217	Yes	Intermediate/High	Diffuse NOS	Yes	Yes	SOCS1/SGK1	BCL2	GCB	2765	1	2724	1
P218	Yes	Intermediate/High	Diffuse NOS	Yes	Yes	NEC	BCL2	UNC	2063	1	2029	1
P220	Yes	Intermediate/High	Diffuse NOS	Yes	Yes	BCL2	BCL2	GCB	4410	0	4351	0
P222	Yes	Low/Intermediate	Diffuse NOS	No	Yes	BCL2	BCL2	GCB	4402	0	4348	0
P223	No	Low	Diffuse NOS	Yes	Yes	SOCS1/SGK1	SGK1	Missing	4393	0	4312	0
P224	Yes	Missing	Diffuse NOS	Yes	Yes	NEC	NEC	UNC	2132	1	2129	1
P228	Yes	Intermediate/High	Diffuse NOS	Yes	Yes	BCL2	BCL2	Missing	2722	1	2718	1
P229	Yes	Low/Intermediate	Diffuse NOS	Yes	Yes	NEC	NEC	Missing	2117	1	1925	1
P230	No	Low	Diffuse NOS	Yes	Yes	NEC	NEC	Missing	4640	0	4540	0
P233	Yes	Intermediate/High	Diffuse NOS	No	Yes	NEC	NEC	ABC	3113	1	3111	1
P234	No	Low/Intermediate	Diffuse NOS	Yes	Yes	NOTCH2	NEC	UNC	3796	1	3775	1
P238	Yes	Low/Intermediate	Diffuse NOS	Yes	Yes	SOCS1/SGK1	SGK1	GCB	4347	0	4279	0
P239	Yes	Intermediate/High	Diffuse NOS	Yes	Yes	MYD88	MYD88	Missing	2473	1	2446	1
P240	Yes	Intermediate/High	Diffuse NOS	No	Yes	NEC	NEC	UNC	1177	1	1004	1
P242	Yes	High	Diffuse NOS	Yes	Yes	NOTCH2	NEC	ABC	2279	1	2257	1
P243	Yes	High	Diffuse NOS	Yes	Yes	NEC	NEC	Missing	3184	1	1848	1
P246	No	Low	Diffuse NOS	Yes	Yes	BCL2	BCL2	GCB	4326	0	4253	0
P248	No	Low	Diffuse NOS	Yes	Yes	BCL2	BCL2	GCB	2948	1	1238	1
P250	Yes	Low/Intermediate	Diffuse NOS	No	Yes	TET2/SGK1	SGK1	Missing	3387	1	3284	1
P251	Yes	Low	Diffuse NOS	Yes	Yes	TET2/SGK1	SGK1	UNC	873	1	774	1
P252	Yes	Intermediate/High	Diffuse NOS	Yes	Yes	MYD88	MYD88	Missing	992	1	1006	1
P256	No	Low/Intermediate	Diffuse NOS	Yes	Yes	MYD88	MYD88	UNC	4277	0	3045	1
P257	Yes	Low/Intermediate	Diffuse NOS	Yes	Yes	SOCS1/SGK1	SGK1	Missing	4270	0	4203	0
P262	Yes	Low/Intermediate	Diffuse NOS	Yes	Yes	NEC	NEC	ABC	2648	1	2628	1
P263	Yes	Intermediate/High	Diffuse NOS	Yes	Yes	NOTCH2	MYD88	ABC	4219	0	4154	0
P267	Yes	Low/Intermediate	Diffuse NOS	Yes	Yes	NEC	NEC	ABC	4204	0	4144	0
P269	Yes	Missing	Diffuse NOS	Yes	Yes	TET2/SGK1	SGK1	GCB	4190	0	4132	0
P270	Yes	Low/Intermediate	Diffuse NOS	Yes	Yes	SOCS1/SGK1	SGK1	Missing	1956	1	1920	1
P271	Yes	Intermediate/High	Diffuse NOS	Yes	Yes	TET2/SGK1	SGK1	Missing	4194	0	4131	0
P272	No	Low	Diffuse NOS	Yes	Yes	BCL2	BCL2	UNC	2706	1	1483	1
P273	No	Low	Diffuse NOS	Yes	Yes	NEC	NEC	Missing	1798	1	1797	1
P274	Yes	High	Diffuse NOS	Yes	Yes	NEC	NEC	GCB	4186	0	4111	0
P278	No	Low/Intermediate	Diffuse NOS	Yes	Yes	NOTCH2	NEC	Missing	4179	0	2128	1
P280	Yes	High	Diffuse NOS	No	Yes	SOCS1/SGK1	SGK1	GCB	1211	1	1041	1
P282	Yes	Low	Diffuse NOS	Yes	Yes	SOCS1/SGK1	SGK1	Missing	4159	0	4071	0
P283	Yes	Low/Intermediate	Diffuse NOS	Yes	Yes	TET2/SGK1	SGK1	ABC	1185	1	1164	1
P285	No	Missing	Diffuse NOS	Yes	Yes	TET2/SGK1	SGK1	GCB	4150	0	4090	0
P288	Yes	High	Diffuse NOS	Yes	Yes	NOTCH2	SGK1	ABC	2842	1	2824	1
P291	Yes	Low	Diffuse NOS	Yes	Yes	MYD88	MYD88	ABC	3351	1	1317	1
P292	No	Missing	Diffuse NOS	Yes	Yes	NEC	NEC	GCB	4124	0	4050	0
P293	Yes	High	Diffuse NOS	Yes	Yes	NEC	NEC	ABC	4124	0	2056	1
P294	Yes	Low/Intermediate	Diffuse NOS	Yes	Yes	NOTCH2	BCL2	Missing	1504	1	1498	1
P297	Yes	Low	Diffuse NOS	Yes	Yes	NEC	NEC	Missing	4101	0	4015	0
P298	Yes	Missing	Diffuse NOS	Yes	Yes	NOTCH2	BCL2	GCB	1554	1	1535	1
P300	Yes	Intermediate/High	Diffuse NOS	Yes	Yes	SOCS1/SGK1	SGK1	Missing	4095	0	4029	0
P302	No	Low	Diffuse NOS	No	Yes	SOCS1/SGK1	SGK1	UNC	4087	0	3999	0
P306	Yes	Intermediate/High	Diffuse NOS	Yes	Yes	BCL2	BCL2	GCB	2643	1	2629	1
P310	No	Missing	Diffuse NOS	Yes	Yes	TET2/SGK1	SGK1	GCB	4057	0	3983	0
P314	No	Intermediate/High	Diffuse NOS	Yes	Yes	BCL2	BCL2	UNC	4040	0	3965	0
P315	No	Low	Diffuse NOS	Yes	Yes	NEC	NEC	Missing	4039	0	3979	0
P320	Yes	High	Diffuse NOS	Yes	Yes	NOTCH2	SGK1	Missing	3090	1	3074	1
P322	Yes	Low/Intermediate	Diffuse NOS	No	Yes	SOCS1/SGK1	BCL2	GCB	1358	1	1352	1
P327	Yes	Low	Diffuse NOS	No	Yes	TET2/SGK1	NEC	Missing	3024	1	3001	1
P329	Yes	High	Diffuse NOS	Yes	Yes	BCL2	BCL2	GCB	3988	0	3931	0
P330	Yes	Low	Diffuse NOS	Yes	Yes	BCL2	BCL2	UNC	3991	0	3910	0
P334	Yes	High	Diffuse NOS	Yes	Yes	NOTCH2	BCL2	Missing	1669	1	1555	1
P335	Yes	Intermediate/High	Diffuse NOS	Yes	Yes	NEC	NEC	Missing	2518	1	2247	1
P336	Yes	Low/Intermediate	Diffuse NOS	Yes	Yes	NEC	NEC	GCB	3966	0	3907	0
P337	Yes	Low	Diffuse NOS	Yes	Yes	SOCS1/SGK1	SGK1	Missing	3963	0	3872	0
P339	No	Intermediate/High	Diffuse NOS	Yes	Yes	NEC	NEC	UNC	943	0	732	1
P342	Yes	Low	Diffuse NOS	Yes	Yes	NEC	NEC	ABC	2063	1	2028	1
P346	Yes	Low	Diffuse NOS	Yes	Yes	BCL2	BCL2	GCB	3952	0	3887	0
P347	Yes	Intermediate/High	Diffuse NOS	Yes	Yes	BCL2	BCL2	Missing	1204	1	1094	1
P355	Yes	Low	Diffuse NOS	Yes	Yes	BCL2	BCL2	UNC	3927	0	3837	0
P356	No	Low	Diffuse NOS	Yes	Yes	SOCS1/SGK1	SGK1	Missing	3928	0	3865	0
P357	No	Low	Diffuse NOS	Yes	Yes	MYD88	MYD88	GCB	3919	0	3860	0
P358	No	Low/Intermediate	Diffuse NOS	Yes	Yes	BCL2	BCL2	GCB	3917	0	3860	0
P359	No	Low	Diffuse NOS	Yes	Yes	MYD88	MYD88	ABC	3920	0	3858	0
P360	Yes	High	Diffuse NOS	Yes	Yes	BCL2	BCL2	Missing	3920	0	3860	0
P363	No	Low/Intermediate	Diffuse NOS	Yes	Yes	NEC	NEC	GCB	3905	0	3838	0
P364	Yes	Low/Intermediate	Diffuse NOS	Yes	Yes	MYD88	MYD88	ABC	2415	1	2387	1
P365	Yes	Intermediate/High	Diffuse NOS	Yes	Yes	TET2/SGK1	SGK1	Missing	1538	1	1531	1
P366	Yes	Low	Diffuse NOS	Yes	Yes	TET2/SGK1	SGK1	Missing	972	1	855	1
P367	No	Low	Diffuse NOS	Yes	Yes	BCL2	BCL2	Missing	3896	0	3837	0
P368	No	Low	Diffuse NOS	Yes	Yes	TET2/SGK1	BCL2	Missing	3896	0	3775	0
P374	Yes	High	Diffuse NOS	No	Yes	NOTCH2	NEC	Missing	2417	1	2364	1
P375	No	Low	Diffuse NOS	Yes	Yes	NEC	NEC	UNC	3875	0	3767	0
P381	Yes	Low/Intermediate	Diffuse NOS	Yes	Yes	MYD88	NEC	Missing	2394	1	2421	1
P382	Yes	Intermediate/High	Diffuse NOS	Yes	Yes	NOTCH2	NEC	ABC	3856	0	3787	0
P383	No	Low	Diffuse NOS	Yes	Yes	MYD88	MYD88	UNC	3854	0	3798	0
P385	Yes	Missing	Diffuse NOS	Yes	Yes	NOTCH2	NEC	Missing	3851	0	3788	0
P387	No	Intermediate/High	Diffuse NOS	Yes	Yes	TET2/SGK1	SGK1	Missing	3840	0	3787	0
P391	Yes	Low/Intermediate	Diffuse NOS	Yes	Yes	BCL2	BCL2	GCB	3716	1	3716	1
P392	No	Low	Diffuse NOS	Yes	Yes	TET2/SGK1	SGK1	Missing	3829	0	3747	0
P393	No	Low	Diffuse NOS	Yes	Yes	NEC	NEC	Missing	3827	0	3762	0
P394	Yes	Missing	Diffuse NOS	Yes	Yes	TET2/SGK1	SGK1	Missing	3822	0	3760	0
P395	Yes	Low/Intermediate	Diffuse NOS	Yes	Yes	SOCS1/SGK1	BCL2	GCB	3819	0	3763	0
P396	Yes	Intermediate/High	Diffuse NOS	Yes	Yes	NOTCH2	BCL2	GCB	3820	0	3754	0
P400	Yes	Intermediate/High	Diffuse NOS	Yes	Yes	NOTCH2	NEC	ABC	3808	0	3761	0
P401	Yes	High	Diffuse NOS	Yes	Yes	NEC	NEC	Missing	980	1	947	1
P402	Yes	High	Diffuse NOS	Yes	Yes	NEC	NEC	UNC	3798	0	2132	1
P403	Yes	Low	Diffuse NOS	Yes	Yes	MYD88	MYD88	Missing	2107	1	2034	1
P406	No	Low/Intermediate	Diffuse NOS	Yes	Yes	NEC	NEC	ABC	3793	0	869	1
P408	Yes	Low/Intermediate	Diffuse NOS	No	Yes	NOTCH2	NEC	GCB	1293	1	1221	1
P410	No	Low/Intermediate	Primary DLBCL of the CNS	No	Yes	MYD88	MYD88	Missing	3687	1	3685	1
P413	No	Low	Diffuse NOS	Yes	Yes	NEC	NEC	ABC	3770	0	3691	0
P414	Yes	High	Diffuse NOS	Yes	Yes	BCL2	BCL2	GCB	2799	1	2757	1
P415	No	Low	Diffuse NOS	Yes	Yes	SOCS1/SGK1	SGK1	GCB	3763	0	3682	0
P419	Yes	Intermediate/High	Diffuse NOS	Yes	Yes	MYD88	MYD88	Missing	3739	0	3693	0
P422	Yes	High	Diffuse NOS	Yes	Yes	TET2/SGK1	BCL2	GCB	2274	1	2266	1
P424	Yes	Low	Diffuse NOS	Yes	Yes	NOTCH2	MYD88	UNC	3717	0	1326	1
P425	No	Low	Diffuse NOS	Yes	Yes	BCL2	BCL2	Missing	3714	0	3619	0
P427	No	Low/Intermediate	Diffuse NOS	Yes	Yes	BCL2	BCL2	Missing	3710	0	3628	0
P429	Yes	Low/Intermediate	Diffuse NOS	Yes	Yes	BCL2	BCL2	Missing	1341	1	1321	1
P431	Yes	Low	Diffuse NOS	Yes	Yes	NEC	NEC	Missing	3704	0	3668	0
P432	No	Low/Intermediate	Diffuse NOS	Yes	Yes	NEC	BCL2	Missing	3703	0	3634	0
P433	Yes	High	Diffuse NOS	Yes	Yes	NEC	BCL2	Missing	1996	1	2009	1
P434	No	Intermediate/High	Diffuse NOS	Yes	Yes	BCL2	BCL2	GCB	3697	0	3637	0
P435	Yes	Low/Intermediate	Diffuse NOS	No	Yes	NEC	NEC	UNC	3697	0	3600	0
P438	No	Missing	Diffuse NOS	Yes	Yes	BCL2	BCL2	Missing	3687	0	1065	1
P440	No	Low	Diffuse NOS	Yes	Yes	NEC	NEC	UNC	3688	0	3627	0
P442	No	Low/Intermediate	Diffuse NOS	Yes	Yes	BCL2	BCL2	GCB	3682	0	3622	0
P443	No	Low	Diffuse NOS	Yes	Yes	SOCS1/SGK1	SGK1	Missing	3679	0	3606	0
P447	No	Low	Diffuse NOS	Yes	Yes	SOCS1/SGK1	SGK1	Missing	3659	0	3580	0
P448	No	Low	Diffuse NOS	Yes	Yes	NEC	NEC	Missing	3658	0	3573	0
P450	Yes	Low/Intermediate	Diffuse NOS	Yes	Yes	SOCS1/SGK1	SGK1	GCB	3648	0	3552	0
P453	No	Low	Diffuse NOS	Yes	Yes	NEC	NEC	GCB	3640	0	3559	0
P454	No	Low/Intermediate	Diffuse NOS	Yes	Yes	NEC	NEC	ABC	3640	0	3572	0
P456	Yes	Missing	Diffuse NOS	Yes	Yes	SOCS1/SGK1	SGK1	Missing	3631	0	3552	0
P459	Yes	Low	Diffuse NOS	Yes	Yes	BCL2	BCL2	Missing	3630	0	3475	0
P461	No	Low	Diffuse NOS	Yes	Yes	NEC	NEC	ABC	3350	1	3328	1
P463	Yes	Missing	Diffuse NOS	No	Yes	NOTCH2	NEC	Missing	3152	1	3141	1
P464	Yes	Low/Intermediate	Diffuse NOS	Yes	Yes	BCL2	BCL2	Missing	3616	0	3545	0
P465	Yes	Low	Diffuse NOS	Yes	Yes	MYD88	MYD88	Missing	2468	1	2449	1
P468	No	Low	Diffuse NOS	Yes	Yes	BCL2	BCL2	Missing	3609	0	3538	0
P470	Yes	Low	Diffuse NOS	Yes	Yes	BCL2	BCL2	Missing	3605	0	3517	0
P471	Yes	Intermediate/High	Diffuse NOS	Yes	Yes	NEC	NEC	Missing	1923	1	1754	1
P476	Yes	Low/Intermediate	Diffuse NOS	Yes	Yes	BCL2	BCL2	Missing	3590	0	3525	0
P478	No	Low/Intermediate	Diffuse NOS	No	Yes	NEC	NEC	UNC	3584	0	3518	0
P479	Yes	Low/Intermediate	Diffuse NOS	Yes	Yes	NEC	NEC	Missing	2899	1	2870	1
P482	Yes	Low	Diffuse NOS	Yes	Yes	SOCS1/SGK1	SGK1	Missing	3568	0	3488	0
P483	Yes	Intermediate/High	Diffuse NOS	Yes	Yes	TET2/SGK1	SGK1	Missing	3563	0	3490	0
P485	Yes	Intermediate/High	Diffuse NOS	Yes	Yes	MYD88	MYD88	Missing	2550	1	2523	1
P486	Yes	Intermediate/High	Diffuse NOS	Yes	Yes	SOCS1/SGK1	SGK1	GCB	1104	1	1074	1
P488	Yes	Low	Diffuse NOS	Yes	Yes	NOTCH2	NEC	ABC	3275	1	3246	1
P489	No	Low	Diffuse NOS	Yes	Yes	NEC	BCL2	Missing	2999	1	2938	1
P490	Yes	Low/Intermediate	Diffuse NOS	Yes	Yes	NEC	NEC	ABC	1585	1	1409	1
P491	Yes	Low	Diffuse NOS	Yes	Yes	TET2/SGK1	SGK1	GCB	3518	0	3412	0
P492	No	Low	Diffuse NOS	Yes	Yes	NEC	NEC	Missing	3514	0	3486	0
P493	Yes	Low	Diffuse NOS	Yes	Yes	TET2/SGK1	NEC	Missing	1058	1	1014	1
P496	Yes	Missing	Diffuse NOS	Yes	Yes	BCL2	BCL2	Missing	3514	0	3439	0
P499	No	Low	Diffuse NOS	Yes	Yes	NEC	NEC	Missing	3485	0	3424	0
P506	No	Intermediate/High	Diffuse NOS	Yes	Yes	TET2/SGK1	NEC	GCB	3464	0	3402	0
P508	No	Low	Diffuse NOS	Yes	Yes	NEC	NEC	UNC	3458	0	3391	0
P509	Yes	Low	Diffuse NOS	Yes	Yes	NEC	NEC	GCB	3452	0	3370	0
P510	No	Low	Diffuse NOS	Yes	Yes	BCL2	BCL2	Missing	3450	0	3354	0
P512	Yes	Low	Diffuse NOS	Yes	Yes	SOCS1/SGK1	SGK1	Missing	3437	0	3355	0
P514	No	Low/Intermediate	Diffuse NOS	Yes	Yes	TET2/SGK1	SGK1	Missing	3430	0	3360	0
P517	Yes	Missing	Diffuse NOS	Yes	Yes	BCL2	BCL2	GCB	3076	1	3054	1
P518	Yes	Missing	Diffuse NOS	Yes	Yes	TET2/SGK1	SGK1	GCB	1294	1	1252	1
P519	No	Intermediate/High	Diffuse NOS	No	Yes	NEC	NEC	UNC	3409	0	3348	0
P520	Yes	Missing	Diffuse NOS	Yes	Yes	TET2/SGK1	SGK1	ABC	1218	1	1201	1
P524	No	Intermediate/High	Diffuse NOS	Yes	Yes	NOTCH2	MYD88	Missing	3395	0	3339	0
P526	Yes	Low/Intermediate	Diffuse NOS	Yes	Yes	SOCS1/SGK1	SGK1	GCB	3386	0	3326	0
P527	Yes	Low	Diffuse NOS	Yes	Yes	TET2/SGK1	NEC	Missing	3387	0	3304	0
P528	Yes	Intermediate/High	Diffuse NOS	Yes	Yes	BCL2	BCL2	GCB	833	1	819	1
P531	No	Low	Diffuse NOS	Yes	Yes	BCL2	BCL2	Missing	3374	0	3314	0
P534	Yes	Low	Diffuse NOS	Yes	Yes	NEC	NEC	Missing	1157	1	1117	1
P535	Yes	Low	Diffuse NOS	Yes	Yes	MYD88	MYD88	Missing	1345	1	1295	1
P539	No	Low/Intermediate	Diffuse NOS	Yes	Yes	TET2/SGK1	SGK1	GCB	3354	0	3271	0
P543	No	Low/Intermediate	T-cell/histiocyte-rich	Yes	Yes	NEC	NEC	Missing	3019	1	2808	1
P544	Yes	Low/Intermediate	Diffuse NOS	Yes	Yes	TET2/SGK1	SGK1	UNC	2116	1	2076	1
P546	No	Low	Diffuse NOS	Yes	Yes	SOCS1/SGK1	SGK1	GCB	3339	0	3256	0
P547	Yes	Intermediate/High	Diffuse NOS	Yes	Yes	MYD88	MYD88	UNC	3336	0	3292	0
P550	Yes	Intermediate/High	Diffuse NOS	Yes	Yes	BCL2	BCL2	GCB	3325	0	3255	0
P551	Yes	Low/Intermediate	Diffuse NOS	Yes	Yes	NOTCH2	SGK1	GCB	2669	1	2624	1
P552	Yes	Low/Intermediate	Diffuse NOS	Yes	Yes	NEC	BCL2	Missing	3318	0	3234	0
P553	Yes	Low/Intermediate	Diffuse NOS	Yes	Yes	NOTCH2	MYD88	ABC	3318	0	3243	0
P555	Yes	High	Diffuse NOS	Yes	Yes	TET2/SGK1	SGK1	GCB	2122	1	2105	1
P556	No	Low	Diffuse NOS	Yes	Yes	TET2/SGK1	SGK1	GCB	3311	0	2546	1
P558	Yes	Low/Intermediate	Diffuse NOS	Yes	Yes	SOCS1/SGK1	BCL2	GCB	3311	0	3244	0
P560	No	Intermediate/High	T-cell/histiocyte-rich	Yes	Yes	NEC	NEC	UNC	3301	0	3222	0
P564	Yes	Low	Diffuse NOS	Yes	Yes	NOTCH2	SGK1	ABC	2773	1	951	1
P567	Yes	Low/Intermediate	Diffuse NOS	Yes	Yes	BCL2	BCL2	Missing	3282	0	3208	0
P568	No	Intermediate/High	Diffuse NOS	No	Yes	BCL2	BCL2	GCB	2283	1	2259	1
P569	Yes	Missing	Diffuse NOS	Yes	Yes	NOTCH2	BCL2	Missing	872	1	855	1
P571	Yes	Low	Diffuse NOS	Yes	Yes	MYD88	MYD88	Missing	2409	1	2385	1
P574	No	Low	Diffuse NOS	Yes	Yes	NEC	NEC	Missing	2201	1	847	1
P575	Yes	Low	Diffuse NOS	Yes	Yes	NEC	NEC	Missing	3256	0	3193	0
P578	No	Low	Diffuse NOS	Yes	Yes	SOCS1/SGK1	SGK1	GCB	3231	0	3152	0
P579	Yes	Low	Diffuse NOS	Yes	Yes	NEC	NEC	UNC	2998	1	2976	1
P580	No	Intermediate/High	Diffuse NOS	Yes	Yes	BCL2	BCL2	Missing	3231	0	3167	0
P581	Yes	Low	Diffuse NOS	Yes	Yes	NEC	NEC	Missing	3233	0	3159	0
P583	No	Intermediate/High	Diffuse NOS	No	Yes	BCL2	BCL2	GCB	3220	0	3165	0
P584	Yes	Intermediate/High	Diffuse NOS	Yes	Yes	NOTCH2	NEC	Missing	1274	1	1252	1
P586	No	Low	T-cell/histiocyte-rich	Yes	Yes	TET2/SGK1	SGK1	UNC	3204	0	3117	0
P587	Yes	High	Diffuse NOS	Yes	Yes	BCL2	BCL2	GCB	3205	0	3143	0
P589	No	Low	Diffuse NOS	Yes	Yes	SOCS1/SGK1	MYD88	Missing	3203	0	3116	0
P590	Yes	Low/Intermediate	Diffuse NOS	Yes	Yes	NEC	NEC	GCB	3198	0	3116	0
P592	Yes	Low/Intermediate	Diffuse NOS	Yes	Yes	BCL2	BCL2	GCB	1136	1	1114	1
P593	Yes	Low/Intermediate	Diffuse NOS	Yes	Yes	MYD88	MYD88	ABC	3189	0	941	1
P594	No	Low	Diffuse NOS	Yes	Yes	MYD88	MYD88	Missing	3188	0	3112	0
P597	Yes	Intermediate/High	Diffuse NOS	No	Yes	MYD88	MYD88	Missing	1088	1	1037	1
P600	Yes	Intermediate/High	Diffuse NOS	Yes	Yes	BCL2	BCL2	GCB	3160	0	3074	0
P603	Yes	High	Diffuse NOS	Yes	Yes	NOTCH2	MYD88	Missing	3157	0	3103	0
P606	Yes	Low	Diffuse NOS	Yes	Yes	MYD88	MYD88	ABC	3147	0	3061	0
P608	Yes	Low	Diffuse NOS	Yes	Yes	TET2/SGK1	SGK1	Missing	3150	0	3076	0
P609	No	Missing	Diffuse NOS	Yes	Yes	BCL2	BCL2	Missing	3147	0	3090	0
P613	Yes	High	Diffuse NOS	Yes	Yes	NOTCH2	NEC	ABC	1564	1	1562	1
P614	Yes	Low/Intermediate	Diffuse NOS	Yes	Yes	MYD88	MYD88	Missing	2801	1	2808	1
P618	No	Low	Diffuse NOS	Yes	Yes	NOTCH2	NEC	Missing	3130	0	3053	0
P619	Yes	High	Diffuse NOS	Yes	Yes	TET2/SGK1	SGK1	GCB	3129	0	3065	0
P622	Yes	High	Diffuse NOS	Yes	Yes	BCL2	BCL2	Missing	3126	0	3067	0
P626	Yes	Intermediate/High	Diffuse NOS	Yes	Yes	MYD88	MYD88	Missing	3113	0	3054	0
P627	No	Low/Intermediate	Diffuse NOS	No	Yes	NEC	NEC	Missing	3105	0	3026	0
P628	Yes	Intermediate/High	Diffuse NOS	Yes	Yes	TET2/SGK1	SGK1	Missing	3105	0	3034	0
P630	No	Low	T-cell/histiocyte-rich	Yes	Yes	SOCS1/SGK1	SGK1	GCB	3101	0	3038	0
P631	Yes	Low	Diffuse NOS	Yes	Yes	MYD88	MYD88	Missing	3099	0	2536	1
P632	Yes	Low	Diffuse NOS	Yes	Yes	TET2/SGK1	SGK1	Missing	3087	0	3007	0
P633	No	Low	Diffuse NOS	Yes	Yes	SOCS1/SGK1	SGK1	GCB	3080	0	2998	0
P634	No	Low/Intermediate	Diffuse NOS	Yes	Yes	BCL2	BCL2	GCB	3078	0	3012	0
P635	Yes	Low	Diffuse NOS	Yes	Yes	NEC	MYD88	Missing	3079	0	3045	0
P636	No	Missing	Diffuse NOS	Yes	Yes	NOTCH2	NEC	ABC	3072	0	3026	0
P637	No	Low	Diffuse NOS	Yes	Yes	NOTCH2	MYD88	Missing	3072	0	3028	0
P640	Yes	Low/Intermediate	Diffuse NOS	Yes	Yes	BCL2	BCL2	GCB	3064	0	2990	0
P641	No	Low	Diffuse NOS	Yes	Yes	MYD88	MYD88	Missing	3052	0	3011	0
P643	Yes	Missing	Diffuse NOS	Yes	Yes	BCL2	BCL2	ABC	3049	0	2969	0
P644	Yes	Low/Intermediate	Diffuse NOS	Yes	Yes	BCL2	BCL2	Missing	2113	1	1335	1
P646	Yes	Intermediate/High	Diffuse NOS	Yes	Yes	MYD88	MYD88	ABC	2784	1	2777	1
P647	Yes	Intermediate/High	Diffuse NOS	Yes	Yes	MYD88	MYD88	UNC	3051	0	1088	1
P649	Yes	Low/Intermediate	Diffuse NOS	Yes	Yes	BCL2	BCL2	UNC	3042	0	2985	0
P650	No	Missing	Diffuse NOS	Yes	Yes	BCL2	BCL2	Missing	3043	0	2976	0
P651	Yes	Intermediate/High	Diffuse NOS	Yes	Yes	NOTCH2	NEC	ABC	3046	0	2989	0
P652	Yes	Missing	T-cell/histiocyte-rich	No	Yes	NOTCH2	NEC	UNC	1810	1	1797	1
P653	Yes	Missing	Diffuse NOS	Yes	Yes	NEC	NEC	ABC	3035	0	2956	0
P655	No	Low	Diffuse NOS	Yes	Yes	NEC	BCL2	Missing	3031	0	2497	1
P656	No	Low	Diffuse NOS	Yes	Yes	SOCS1/SGK1	SGK1	GCB	3024	0	2977	0
P660	Yes	Low/Intermediate	Diffuse NOS	Yes	Yes	NOTCH2	NEC	Missing	1240	1	1047	1
P662	No	Intermediate/High	Diffuse NOS	No	Yes	BCL2	SGK1	GCB	2989	0	2924	0
P666	Yes	High	Diffuse NOS	Yes	Yes	NEC	NEC	Missing	2280	1	2280	1
P667	Yes	Low/Intermediate	Diffuse NOS	Yes	Yes	TET2/SGK1	SGK1	Missing	2979	0	2898	0
P668	No	Missing	Diffuse NOS	No	Yes	NOTCH2	NEC	ABC	2976	0	2917	0
P669	Yes	Missing	Diffuse NOS	Yes	Yes	BCL2	BCL2	GCB	2153	1	1714	1
P671	Yes	High	Diffuse NOS	Yes	Yes	NEC	BCL2	Missing	2696	1	2690	1
P675	Yes	Intermediate/High	Diffuse NOS	Yes	Yes	NOTCH2	NEC	ABC	2961	0	2894	0
P677	Yes	Low/Intermediate	Diffuse NOS	Yes	Yes	BCL2	BCL2	GCB	2962	0	2877	0
P678	Yes	Low/Intermediate	Diffuse NOS	Yes	Yes	NOTCH2	NEC	Missing	2955	0	2892	0
P680	Yes	Low/Intermediate	Diffuse NOS	Yes	Yes	MYD88	MYD88	ABC	1108	1	1083	1
P684	No	Low	Diffuse NOS	Yes	Yes	BCL2	BCL2	GCB	2927	0	2824	0
P686	Yes	Intermediate/High	Diffuse NOS	Yes	Yes	NOTCH2	BCL2	GCB	2920	0	2850	0
P688	Yes	Intermediate/High	Diffuse NOS	Yes	Yes	NEC	NEC	GCB	2909	0	2823	0
P689	Yes	High	Diffuse NOS	Yes	Yes	NEC	NEC	ABC	2909	0	2854	0
P692	No	Low/Intermediate	Diffuse NOS	Yes	Yes	BCL2	BCL2	ABC	2488	1	1044	1
P693	Yes	Missing	Primary DLBCL of the CNS	No	Yes	MYD88	MYD88	Missing	1828	1	1814	1
P696	Yes	Missing	Diffuse NOS	Yes	Yes	TET2/SGK1	SGK1	Missing	2899	0	2818	0
P698	Yes	Missing	Diffuse NOS	Yes	Yes	NOTCH2	NEC	ABC	2899	0	2828	0
P699	Yes	Low/Intermediate	Diffuse NOS	Yes	Yes	BCL2	NEC	Missing	2897	0	2831	0
P701	No	Low	Diffuse NOS	Yes	Yes	NEC	NEC	GCB	2889	0	2830	0
P702	Yes	Missing	Diffuse NOS	Yes	Yes	BCL2	BCL2	GCB	2891	0	2823	0
P703	Yes	Low	Diffuse NOS	Yes	Yes	BCL2	BCL2	Missing	2888	0	2802	0
P704	Yes	Low/Intermediate	Diffuse NOS	Yes	Yes	BCL2	BCL2	Missing	2889	0	2814	0
P706	Yes	Missing	Diffuse NOS	Yes	Yes	TET2/SGK1	SGK1	Missing	2884	0	2815	0
P707	Yes	Missing	Diffuse NOS	Yes	Yes	BCL2	BCL2	GCB	2874	0	2789	0
P710	No	Intermediate/High	Diffuse NOS	Yes	Yes	MYD88	MYD88	ABC	1485	1	1484	1
P711	Yes	Low/Intermediate	T-cell/histiocyte-rich	Yes	Yes	NEC	NEC	UNC	2507	1	2492	1
P712	Yes	Low	Diffuse NOS	Yes	Yes	TET2/SGK1	NEC	Missing	2867	0	2803	0
P714	Yes	High	T-cell/histiocyte-rich	Yes	Yes	NEC	NEC	Missing	2853	0	2786	0
P715	No	High	Diffuse NOS	Yes	Yes	NOTCH2	NEC	Missing	2854	0	2795	0
P717	No	Low	Diffuse NOS	Yes	Yes	TET2/SGK1	NEC	Missing	2854	0	2780	0
P720	Yes	Missing	Diffuse NOS	Yes	Yes	BCL2	BCL2	Missing	2138	1	2135	1
P721	No	Low	Diffuse NOS	Yes	Yes	SOCS1/SGK1	SGK1	Missing	2836	0	2754	0
P722	Yes	High	Diffuse NOS	Yes	Yes	NOTCH2	NEC	Missing	2836	0	2774	0
P723	Yes	Low/Intermediate	Diffuse NOS	Yes	Yes	NEC	NEC	Missing	1516	1	1504	1
P725	Yes	Low/Intermediate	Diffuse NOS	Yes	Yes	MYD88	MYD88	Missing	1403	1	1350	1
P726	Yes	Low	Diffuse NOS	Yes	Yes	SOCS1/SGK1	SGK1	Missing	2825	0	2747	0
P727	No	Low	Diffuse NOS	Yes	Yes	NEC	NEC	Missing	2828	0	2754	0
P728	Yes	Missing	Diffuse NOS	Yes	Yes	SOCS1/SGK1	SGK1	Missing	2829	0	2772	0
P729	No	Low	Diffuse NOS	Yes	Yes	SOCS1/SGK1	SGK1	Missing	2822	0	2753	0
P730	No	Missing	Diffuse NOS	No	Yes	TET2/SGK1	BCL2	GCB	2822	0	2760	0
P731	Yes	Intermediate/High	Diffuse NOS	Yes	Yes	BCL2	BCL2	UNC	2814	0	2754	0
P733	Yes	High	Diffuse NOS	Yes	Yes	TET2/SGK1	SGK1	GCB	2800	1	2800	1
P734	No	Low/Intermediate	Diffuse NOS	Yes	Yes	MYD88	MYD88	ABC	2804	0	2739	0
P736	Yes	Intermediate/High	Diffuse NOS	Yes	Yes	BCL2	BCL2	GCB	1433	1	1412	1
P737	No	Low	Diffuse NOS	Yes	Yes	MYD88	MYD88	ABC	2793	0	2720	0
P738	Yes	Missing	Diffuse NOS	No	Yes	TET2/SGK1	NEC	GCB	2792	0	2736	0
P739	Yes	Low/Intermediate	Diffuse NOS	Yes	Yes	MYD88	MYD88	Missing	1755	1	1771	1
P741	No	Low	Diffuse NOS	Yes	Yes	NEC	NEC	UNC	2786	0	2724	0
P742	No	Low/Intermediate	Diffuse NOS	Yes	Yes	NOTCH2	BCL2	GCB	2783	0	2719	0
P743	No	Low	Diffuse NOS	Yes	Yes	BCL2	BCL2	GCB	2779	0	2710	0
P744	No	Low	Diffuse NOS	Yes	Yes	TET2/SGK1	SGK1	GCB	2779	0	2709	0
P746	No	Intermediate/High	Diffuse NOS	Yes	Yes	NEC	NEC	GCB	2780	0	2725	0
P748	Yes	High	Diffuse NOS	Yes	Yes	SOCS1/SGK1	SGK1	GCB	2771	0	2716	0
P751	Yes	Low/Intermediate	Diffuse NOS	Yes	Yes	SOCS1/SGK1	SGK1	ABC	2764	0	2675	0
P753	No	High	Diffuse NOS	Yes	Yes	NEC	NEC	Missing	2761	0	2683	0
P755	Yes	Missing	Diffuse NOS	Yes	Yes	BCL2	BCL2	GCB	2757	0	2691	0
P756	Yes	High	Diffuse NOS	Yes	Yes	MYD88	MYD88	Missing	2756	0	2702	0
P757	Yes	Missing	Diffuse NOS	No	Yes	NOTCH2	NEC	ABC	2751	0	2696	0
P760	Yes	Intermediate/High	Diffuse NOS	Yes	Yes	NOTCH2	NEC	ABC	802	1	772	1
P761	Yes	Missing	Diffuse NOS	Yes	Yes	NEC	NEC	Missing	2733	0	2655	0
P762	Yes	Low/Intermediate	Diffuse NOS	Yes	Yes	NEC	BCL2	UNC	2356	1	2305	1
P763	No	Low	Diffuse NOS	Yes	Yes	NEC	NEC	GCB	2729	0	2655	0
P764	Yes	Low	Diffuse NOS	Yes	Yes	MYD88	MYD88	ABC	2727	0	1047	1
P765	No	Low	Diffuse NOS	Yes	Yes	TET2/SGK1	MYD88	ABC	2731	0	2642	0
P766	No	Low	Diffuse NOS	Yes	Yes	SOCS1/SGK1	SGK1	GCB	1574	0	1566	0
P769	Yes	Intermediate/High	Diffuse NOS	Yes	Yes	SOCS1/SGK1	SGK1	GCB	2716	0	2653	0
P770	Yes	Low	Diffuse NOS	Yes	Yes	TET2/SGK1	SGK1	Missing	2717	0	2649	0
P772	Yes	Intermediate/High	Diffuse NOS	Yes	Yes	SOCS1/SGK1	SGK1	GCB	2710	0	2641	0
P773	Yes	Low	Diffuse NOS	Yes	Yes	MYD88	MYD88	Missing	2707	0	2614	0
P774	Yes	Missing	Diffuse NOS	Yes	Yes	MYD88	MYD88	ABC	2699	0	2602	0
P775	No	Low	Diffuse NOS	Yes	Yes	NEC	NEC	UNC	2703	0	2634	0
P777	Yes	Intermediate/High	Diffuse NOS	Yes	Yes	NOTCH2	NEC	ABC	2702	0	2628	0
P779	Yes	Missing	Diffuse NOS	No	Yes	NOTCH2	BCL2	GCB	2507	1	2504	1
P784	No	Low	Diffuse NOS	Yes	Yes	NOTCH2	BCL2	GCB	2689	0	2622	0
P785	Yes	Low	Diffuse NOS	Yes	Yes	TET2/SGK1	SGK1	GCB	2681	0	2621	0
P786	Yes	Missing	Diffuse NOS	Yes	Yes	NEC	NEC	GCB	2335	1	1597	1
P787	No	Low	Diffuse NOS	Yes	Yes	NEC	NEC	GCB	2673	0	2576	0
P788	Yes	Low/Intermediate	Diffuse NOS	Yes	Yes	NEC	NEC	Missing	1389	1	1355	1
P790	Yes	Intermediate/High	Diffuse NOS	Yes	Yes	BCL2	NEC	GCB	2666	0	2607	0
P791	No	Low	Diffuse NOS	Yes	Yes	TET2/SGK1	SGK1	GCB	2665	0	2593	0
P799	No	Low	Diffuse NOS	Yes	Yes	NOTCH2	BCL2	Missing	2630	0	2543	0
P805	Yes	Missing	Diffuse NOS	Yes	Yes	SOCS1/SGK1	BCL2	GCB	2409	1	2386	1
P809	No	Low	Diffuse NOS	Yes	Yes	BCL2	BCL2	UNC	2604	0	2538	0
P814	Yes	High	T-cell/histiocyte-rich	Yes	Yes	NEC	NEC	Missing	2595	0	2508	0
P815	Yes	Low/Intermediate	Diffuse NOS	Yes	Yes	BCL2	BCL2	GCB	2591	0	2513	0
P818	Yes	High	Diffuse NOS	Yes	Yes	NEC	NEC	UNC	2574	0	2528	0
P820	Yes	Intermediate/High	Diffuse NOS	Yes	Yes	SOCS1/SGK1	SGK1	GCB	2574	0	2503	0
P821	No	Low	Diffuse NOS	Yes	Yes	BCL2	BCL2	UNC	2568	0	1081	1
P822	No	Intermediate/High	Diffuse NOS	Yes	Yes	NEC	BCL2	UNC	1526	1	1300	1
P825	Yes	High	Diffuse NOS	Yes	Yes	NOTCH2	NEC	ABC	2561	0	2478	0
P828	No	Low	Diffuse NOS	Yes	Yes	SOCS1/SGK1	SGK1	Missing	2552	0	2475	0
P829	Yes	Low/Intermediate	Diffuse NOS	Yes	Yes	BCL2	BCL2	GCB	2552	0	2471	0
P830	Yes	Intermediate/High	Diffuse NOS	Yes	Yes	MYD88	MYD88	ABC	1882	1	1837	1
P831	No	High	Diffuse NOS	Yes	Yes	BCL2	BCL2	Missing	2555	0	2500	0
P833	No	Missing	Diffuse NOS	Yes	Yes	BCL2	BCL2	GCB	2547	0	2480	0
P836	Yes	Low/Intermediate	Diffuse NOS	Yes	Yes	BCL2	BCL2	GCB	2540	0	1287	1
P837	Yes	Missing	Diffuse NOS	Yes	Yes	SOCS1/SGK1	BCL2	GCB	2539	0	2484	0
P838	Yes	Low/Intermediate	Diffuse NOS	Yes	Yes	MYD88	MYD88	ABC	2533	0	2467	0
P839	Yes	High	Diffuse NOS	Yes	Yes	SOCS1/SGK1	SGK1	ABC	2530	0	2468	0
P840	Yes	High	Diffuse NOS	Yes	Yes	MYD88	MYD88	Missing	2531	0	2468	0
P841	No	Low	Diffuse NOS	Yes	Yes	NOTCH2	NEC	GCB	2526	0	2438	0
P842	No	Low	Diffuse NOS	Yes	Yes	NEC	NEC	GCB	2528	0	2447	0
P844	No	Intermediate/High	T-cell/histiocyte-rich	Yes	Yes	NEC	NEC	UNC	2521	0	2492	0
P847	Yes	High	Diffuse NOS	Yes	Yes	MYD88	MYD88	Missing	2519	0	1931	1
P849	Yes	Intermediate/High	Diffuse NOS	Yes	Yes	BCL2	BCL2	GCB	2503	0	2425	0
P855	Yes	Intermediate/High	Diffuse NOS	Yes	Yes	NEC	NEC	Missing	2484	0	2304	0
P856	No	Low	Primary DLBCL of the CNS	No	Yes	NEC	NEC	Missing	2475	0	2407	0
P859	Yes	Low	Diffuse NOS	Yes	Yes	NEC	BCL2	Missing	2331	1	2284	1
P863	Yes	Missing	Diffuse NOS	Yes	Yes	SOCS1/SGK1	SGK1	Missing	2457	0	2345	0
P864	Yes	Intermediate/High	Diffuse NOS	Yes	Yes	BCL2	BCL2	GCB	2458	0	2388	0
P865	Yes	Low	Diffuse NOS	Yes	Yes	NEC	NEC	GCB	2457	0	2376	0
P871	No	Low/Intermediate	Diffuse NOS	Yes	Yes	NEC	NEC	UNC	2442	0	1700	1
P872	No	Missing	Diffuse NOS	Yes	Yes	SOCS1/SGK1	SGK1	Missing	2435	0	2384	0
P876	No	Low	Diffuse NOS	Yes	Yes	NEC	NEC	UNC	2429	0	2359	0
P877	Yes	High	Diffuse NOS	Yes	Yes	NOTCH2	SGK1	GCB	2429	0	2374	0
P880	No	Low	Diffuse NOS	Yes	Yes	SOCS1/SGK1	SGK1	GCB	2415	0	2347	0
P882	Yes	Intermediate/High	Diffuse NOS	Yes	Yes	NEC	SGK1	GCB	2409	0	2340	0
P885	No	Low/Intermediate	Diffuse NOS	Yes	Yes	TET2/SGK1	SGK1	Missing	2398	0	2325	0
P887	Yes	Intermediate/High	Diffuse NOS	Yes	Yes	BCL2	BCL2	GCB	1802	1	1794	1
P888	Yes	High	Diffuse NOS	Yes	Yes	TET2/SGK1	SGK1	Missing	2392	0	2314	0
P889	No	Low	Diffuse NOS	Yes	Yes	NEC	NEC	Missing	2390	0	2300	0
P890	Yes	Low	Diffuse NOS	Yes	Yes	MYD88	MYD88	ABC	2211	1	2175	1
P891	Yes	Missing	Diffuse NOS	Yes	Yes	SOCS1/SGK1	SGK1	GCB	2390	0	2348	0
P893	Yes	Missing	Diffuse NOS	No	Yes	NOTCH2	NEC	ABC	1181	1	764	1
P894	Yes	High	Diffuse NOS	Yes	Yes	SOCS1/SGK1	BCL2	GCB	2385	0	1695	1
P895	Yes	Intermediate/High	Diffuse NOS	Yes	Yes	NOTCH2	MYD88	GCB	2380	0	2340	0
P896	No	Missing	Diffuse NOS	Yes	Yes	SOCS1/SGK1	SGK1	Missing	2381	0	2307	0
P897	Yes	Low	Diffuse NOS	Yes	Yes	MYD88	MYD88	ABC	2052	1	2029	1
P898	No	Low	Diffuse NOS	Yes	Yes	TET2/SGK1	SGK1	GCB	2374	0	2293	0
P899	Yes	Missing	Diffuse NOS	No	Yes	MYD88	MYD88	ABC	1452	1	1424	1
P900	Yes	Intermediate/High	Diffuse NOS	Yes	Yes	BCL2	BCL2	Missing	2373	0	2296	0
P901	Yes	High	Diffuse NOS	Yes	Yes	NOTCH2	NEC	GCB	2370	0	2299	0
P902	Yes	High	Diffuse NOS	Yes	Yes	NOTCH2	SGK1	GCB	2363	0	2303	0
P903	Yes	High	T-cell/histiocyte-rich	Yes	Yes	NEC	NEC	UNC	2365	0	2308	0
P905	Yes	Intermediate/High	Diffuse NOS	Yes	Yes	TET2/SGK1	SGK1	Missing	2366	0	2305	0
P909	Yes	Missing	Diffuse NOS	No	Yes	SOCS1/SGK1	SGK1	Missing	2350	0	2319	0
P910	Yes	Low	Diffuse NOS	Yes	Yes	NEC	NEC	Missing	2352	0	2277	0
P911	No	Low	Diffuse NOS	Yes	Yes	BCL2	BCL2	UNC	2345	0	2270	0
P914	Yes	Low/Intermediate	Diffuse NOS	Yes	Yes	MYD88	MYD88	ABC	2339	0	2263	0
P915	No	Low	Diffuse NOS	Yes	Yes	NEC	NEC	ABC	2322	0	2248	0
P917	No	Low	Diffuse NOS	Yes	Yes	NEC	NEC	ABC	2325	0	2254	0
P920	No	Low/Intermediate	Primary DLBCL of the CNS	No	Yes	MYD88	MYD88	Missing	2315	0	2236	0
P921	Yes	High	T-cell/histiocyte-rich	Yes	Yes	NEC	NEC	UNC	2318	0	2275	0
P923	No	Missing	Diffuse NOS	Yes	Yes	BCL2	NEC	GCB	2306	0	2156	0
P925	No	Low	Diffuse NOS	Yes	Yes	NEC	NEC	UNC	2413	0	2342	0
P927	Yes	High	Diffuse NOS	Yes	Yes	TET2/SGK1	NEC	Missing	2313	1	2313	1

## Sheet: high-risk group
PID	age_gt_60	IPI	ICDO3	rchop_treated	de_novo	cluster_AIC	cluster_ICL	cell_of_origin	OS_time	OS_status	PFS_time	PFS_status
P455	Yes	High	Diffuse NOS	Yes	Yes	NOTCH2	NEC	UNC	966	1	726	1
P49	Yes	Low/Intermediate	Diffuse NOS	Yes	Yes	SOCS1/SGK1	SGK1	Missing	803	1	697	1
P261	Yes	Missing	Diffuse NOS	No	Yes	BCL2	BCL2	Missing	1316	1	697	1
P296	Yes	Low	Diffuse NOS	Yes	Yes	MYD88	MYD88	GCB	4103	0	678	1
P78	Yes	Missing	Diffuse NOS	No	Yes	SOCS1/SGK1	SGK1	Missing	720	1	672	1
P75	Yes	Low	Diffuse NOS	Yes	Yes	NEC	NEC	Missing	824	1	664	1
P545	Yes	Low	Diffuse NOS	Yes	Yes	MYD88	MYD88	ABC	3344	0	664	1
P284	Yes	Intermediate/High	Diffuse NOS	Yes	Yes	NOTCH2	NEC	Missing	666	1	661	1
P331	No	Missing	Primary DLBCL of the CNS	No	Yes	MYD88	MYD88	Missing	694	1	638	1
P192	Yes	Missing	Diffuse NOS	No	Yes	SOCS1/SGK1	SGK1	GCB	647	1	626	1
P585	Yes	Intermediate/High	Diffuse NOS	Yes	Yes	MYD88	MYD88	Missing	2244	1	625	1
P345	Yes	Intermediate/High	Diffuse NOS	Yes	Yes	NEC	NEC	UNC	723	1	613	1
P577	Yes	Missing	Diffuse NOS	Yes	Yes	NOTCH2	BCL2	Missing	619	1	611	1
P754	No	Intermediate/High	Diffuse NOS	No	Yes	NEC	NEC	GCB	1993	1	580	1
P21	No	Intermediate/High	Diffuse NOS	No	Yes	BCL2	BCL2	GCB	773	1	552	1
P389	Yes	Intermediate/High	Diffuse NOS	Yes	Yes	TET2/SGK1	SGK1	Missing	604	1	549	1
P879	Yes	Low	Diffuse NOS	Yes	Yes	MYD88	MYD88	Missing	529	1	541	1
P694	Yes	High	Diffuse NOS	Yes	Yes	BCL2	BCL2	GCB	2612	1	539	1
P177	No	Low	Diffuse NOS	Yes	Yes	NOTCH2	BCL2	Missing	1058	1	537	1
P35	Yes	High	Diffuse NOS	No	Yes	MYD88	MYD88	Missing	644	1	526	1
P43	No	Low/Intermediate	Diffuse NOS	Yes	Yes	BCL2	BCL2	Missing	5107	0	526	1
P31	Yes	Intermediate/High	Diffuse NOS	Yes	Yes	TET2/SGK1	SGK1	Missing	533	1	525	1
P713	No	High	Diffuse NOS	Yes	Yes	TET2/SGK1	SGK1	GCB	1736	1	525	1
P542	Yes	High	Diffuse NOS	Yes	Yes	NOTCH2	SGK1	GCB	516	1	511	1
P868	Yes	Missing	Diffuse NOS	Yes	Yes	BCL2	BCL2	GCB	2443	0	505	1
P881	Yes	Intermediate/High	Diffuse NOS	No	Yes	MYD88	MYD88	ABC	578	1	502	1
P573	Yes	Low	Diffuse NOS	No	Yes	MYD88	MYD88	Missing	2885	1	501	1
P24	Yes	High	Diffuse NOS	No	Yes	SOCS1/SGK1	SGK1	GCB	583	1	496	1
P664	Yes	Low/Intermediate	Diffuse NOS	Yes	Yes	BCL2	BCL2	GCB	819	1	485	1
P919	Yes	Intermediate/High	Diffuse NOS	Yes	Yes	MYD88	MYD88	ABC	561	1	464	1
P344	No	Low/Intermediate	Diffuse NOS	Yes	Yes	NEC	NEC	ABC	701	1	457	1
P477	Yes	Intermediate/High	Diffuse NOS	Yes	Yes	MYD88	MYD88	Missing	1042	1	455	1
P165	No	High	Diffuse NOS	Yes	Yes	MYD88	MYD88	ABC	699	1	434	1
P612	No	Low/Intermediate	Diffuse NOS	Yes	Yes	BCL2	BCL2	Missing	676	1	408	1
P504	Yes	High	Diffuse NOS	No	Yes	BCL2	BCL2	Missing	428	1	407	1
P908	Yes	Low/Intermediate	Diffuse NOS	Yes	Yes	MYD88	MYD88	ABC	457	1	407	1
P472	Yes	Intermediate/High	Diffuse NOS	Yes	Yes	BCL2	BCL2	Missing	475	1	404	1
P537	No	Low	Diffuse NOS	Yes	Yes	TET2/SGK1	SGK1	GCB	409	1	404	1
P918	Yes	High	Diffuse NOS	Yes	Yes	BCL2	BCL2	Missing	693	1	372	1
P747	Yes	Missing	Diffuse NOS	Yes	Yes	NOTCH2	BCL2	UNC	359	1	357	1
P599	No	Missing	Diffuse NOS	Yes	Yes	SOCS1/SGK1	BCL2	Missing	1061	1	355	1
P149	Yes	High	Diffuse NOS	Yes	Yes	NOTCH2	NEC	GCB	398	1	348	1
P235	No	Intermediate/High	Diffuse NOS	Yes	Yes	NEC	NEC	ABC	456	1	343	1
P241	No	High	Diffuse NOS	Yes	Yes	NEC	NEC	UNC	454	1	340	1
P404	Yes	Intermediate/High	Diffuse NOS	Yes	Yes	SOCS1/SGK1	SGK1	GCB	326	1	333	1
P255	Yes	Low/Intermediate	Diffuse NOS	Yes	Yes	NOTCH2	NEC	ABC	2265	1	331	1
P437	Yes	Low	Diffuse NOS	Yes	Yes	MYD88	MYD88	Missing	575	1	329	1
P812	No	Missing	Diffuse NOS	Yes	Yes	NEC	NEC	GCB	2596	0	328	1
P343	Yes	High	Diffuse NOS	Yes	Yes	BCL2	BCL2	GCB	397	1	325	1
P452	Yes	Low	Diffuse NOS	Yes	Yes	MYD88	MYD88	Missing	370	1	320	1
P522	No	Low	Diffuse NOS	Yes	Yes	SOCS1/SGK1	SGK1	GCB	331	1	317	1
P907	Yes	Missing	Diffuse NOS	No	Yes	MYD88	MYD88	Missing	536	1	316	1
P700	Yes	High	Diffuse NOS	No	Yes	MYD88	MYD88	Missing	424	1	307	1
P399	No	Missing	Primary DLBCL of the CNS	No	Yes	MYD88	MYD88	Missing	563	1	293	1
P582	Yes	Intermediate/High	Diffuse NOS	No	Yes	NEC	NEC	UNC	342	1	293	1
P119	Yes	Missing	Diffuse NOS	Yes	Yes	NOTCH2	BCL2	GCB	4737	0	292	1
P13	Yes	High	Diffuse NOS	Yes	Yes	NEC	NEC	Missing	1809	1	288	1
P576	Yes	Low/Intermediate	Diffuse NOS	Yes	Yes	NEC	NEC	Missing	904	1	285	1
P562	No	Low	Diffuse NOS	Yes	Yes	BCL2	BCL2	Missing	487	1	273	1
P105	Yes	Missing	Diffuse NOS	Yes	Yes	MYD88	MYD88	ABC	516	1	272	1
P203	No	Intermediate/High	Diffuse NOS	Yes	Yes	TET2/SGK1	NEC	GCB	481	1	272	1
P418	Yes	Low	Diffuse NOS	Yes	Yes	NEC	BCL2	ABC	421	1	271	1
P928	Yes	Missing	Diffuse NOS	No	Yes	SOCS1/SGK1	SGK1	GCB	272	1	267	1
P663	Yes	Intermediate/High	Diffuse NOS	Yes	Yes	NEC	NEC	Missing	585	1	265	1
P164	Yes	Intermediate/High	Diffuse NOS	No	Yes	NEC	NEC	Missing	289	1	259	1
P88	Yes	Intermediate/High	Diffuse NOS	Yes	Yes	NEC	NEC	Missing	258	1	256	1
P137	Yes	Intermediate/High	Diffuse NOS	Yes	Yes	NEC	NEC	Missing	446	1	255	1
P237	Yes	Low	Diffuse NOS	Yes	Yes	NOTCH2	NEC	Missing	905	1	255	1
P750	Yes	Missing	Diffuse NOS	Yes	Yes	NOTCH2	NEC	ABC	311	1	253	1
P311	Yes	High	Diffuse NOS	Yes	Yes	NEC	NEC	ABC	271	1	250	1
P361	Yes	Low/Intermediate	Diffuse NOS	Yes	Yes	SOCS1/SGK1	MYD88	Missing	242	1	248	1
P851	Yes	High	Diffuse NOS	Yes	Yes	NEC	NEC	Missing	248	1	243	1
P538	No	Low	T-cell/histiocyte-rich	Yes	Yes	NEC	NEC	UNC	391	1	236	1
P195	Yes	High	Diffuse NOS	Yes	Yes	TET2/SGK1	SGK1	Missing	330	1	232	1
P460	Yes	Missing	Diffuse NOS	Yes	Yes	BCL2	BCL2	GCB	300	1	224	1
P559	Yes	Low	Diffuse NOS	Yes	Yes	NOTCH2	NEC	GCB	466	1	221	1
P81	No	Low/Intermediate	Diffuse NOS	Yes	Yes	NEC	BCL2	GCB	893	1	211	1
P166	Yes	Low/Intermediate	Diffuse NOS	No	Yes	NOTCH2	NEC	Missing	286	1	211	1
P570	Yes	High	Diffuse NOS	Yes	Yes	NEC	NEC	Missing	251	1	204	1
P407	No	Missing	Diffuse NOS	Yes	Yes	NOTCH2	NEC	Missing	214	1	200	1
P639	Yes	High	Diffuse NOS	Yes	Yes	BCL2	BCL2	Missing	222	1	195	1
P813	Yes	Missing	Diffuse NOS	No	Yes	NEC	NEC	ABC	301	1	186	1
P540	Yes	Missing	Diffuse NOS	Yes	Yes	NEC	NEC	GCB	184	1	185	1
P484	No	Missing	Diffuse NOS	Yes	Yes	NEC	NEC	UNC	312	1	181	1
P778	Yes	Missing	Diffuse NOS	Yes	Yes	MYD88	MYD88	ABC	313	1	175	1
P74	Yes	Missing	Diffuse NOS	Yes	Yes	MYD88	MYD88	Missing	174	1	174	1
P780	Yes	High	Diffuse NOS	Yes	Yes	BCL2	BCL2	GCB	255	1	173	1
P338	No	Low/Intermediate	Diffuse NOS	Yes	Yes	SOCS1/SGK1	SGK1	Missing	3961	0	172	1
P208	Yes	High	Diffuse NOS	Yes	Yes	NEC	NEC	ABC	276	1	171	1
P511	No	Intermediate/High	Diffuse NOS	Yes	Yes	TET2/SGK1	NEC	Missing	144	1	163	1
P530	Yes	High	Diffuse NOS	Yes	Yes	NEC	NEC	UNC	169	1	162	1
P115	No	Low	Diffuse NOS	Yes	Yes	NOTCH2	BCL2	Missing	386	1	161	1
P206	Yes	Low	Diffuse NOS	Yes	Yes	NEC	NEC	Missing	291	1	161	1
P515	Yes	Intermediate/High	Diffuse NOS	Yes	Yes	NOTCH2	BCL2	Missing	165	1	157	1
P797	No	Low/Intermediate	T-cell/histiocyte-rich	Yes	Yes	NEC	NEC	UNC	681	1	156	1
P811	No	Low/Intermediate	Diffuse NOS	Yes	Yes	MYD88	MYD88	ABC	259	1	156	1
P379	No	Low	Diffuse NOS	Yes	Yes	BCL2	BCL2	UNC	1472	1	155	1
P610	No	Low	T-cell/histiocyte-rich	Yes	Yes	NEC	NEC	Missing	3144	0	154	1
P28	Yes	Low/Intermediate	Diffuse NOS	Yes	Yes	BCL2	BCL2	Missing	275	1	152	1
P817	Yes	Missing	Diffuse NOS	Yes	Yes	NEC	NEC	GCB	283	1	152	1
P602	No	Low/Intermediate	Diffuse NOS	Yes	Yes	BCL2	BCL2	GCB	3165	0	151	1
P202	Yes	Intermediate/High	Diffuse NOS	Yes	Yes	BCL2	BCL2	GCB	230	1	148	1
P654	No	Intermediate/High	Diffuse NOS	Yes	Yes	NEC	NEC	ABC	422	1	148	1
P279	Yes	Low	Diffuse NOS	Yes	Yes	SOCS1/SGK1	SGK1	Missing	175	1	146	1
P69	Yes	Low	Diffuse NOS	No	Yes	MYD88	MYD88	Missing	259	1	144	1
P41	Yes	Intermediate/High	Diffuse NOS	Yes	Yes	NEC	NEC	UNC	238	1	143	1
P15	Yes	High	Diffuse NOS	Yes	Yes	NOTCH2	NEC	Missing	156	1	141	1
P605	Yes	High	Diffuse NOS	Yes	Yes	NEC	NEC	UNC	164	1	140	1
P679	No	High	Diffuse NOS	Yes	Yes	NOTCH2	NEC	ABC	138	1	132	1
P77	Yes	Missing	Diffuse NOS	No	Yes	TET2/SGK1	SGK1	GCB	519	1	131	1
P473	Yes	High	Diffuse NOS	Yes	Yes	BCL2	BCL2	Missing	3084	1	131	1
P796	Yes	Intermediate/High	Diffuse NOS	No	Yes	TET2/SGK1	BCL2	Missing	168	1	130	1
P53	Yes	Intermediate/High	Primary DLBCL of the CNS	No	Yes	MYD88	MYD88	Missing	262	1	129	1
P832	No	Low/Intermediate	Diffuse NOS	Yes	Yes	BCL2	BCL2	GCB	558	1	127	1
P740	Yes	Missing	Diffuse NOS	Yes	Yes	NEC	NEC	Missing	254	1	126	1
P201	Yes	Low	Diffuse NOS	Yes	Yes	TET2/SGK1	SGK1	Missing	153	1	125	1
P732	Yes	High	Diffuse NOS	Yes	Yes	TET2/SGK1	BCL2	Missing	275	1	125	1
P10	Yes	High	Diffuse NOS	Yes	Yes	TET2/SGK1	SGK1	Missing	178	1	123	1
P47	No	Low	Diffuse NOS	Yes	Yes	NEC	NEC	GCB	198	1	119	1
P37	No	Intermediate/High	Diffuse NOS	Yes	Yes	NEC	NEC	GCB	229	1	118	1
P61	Yes	High	Diffuse NOS	Yes	Yes	BCL2	BCL2	GCB	338	1	115	1
P326	Yes	Intermediate/High	Diffuse NOS	Yes	Yes	MYD88	MYD88	Missing	118	1	115	1
P718	Yes	High	Diffuse NOS	No	Yes	MYD88	MYD88	Missing	136	1	114	1
P685	Yes	Missing	Diffuse NOS	Yes	Yes	NOTCH2	NEC	Missing	145	1	113	1
P500	Yes	Intermediate/High	Diffuse NOS	Yes	Yes	NEC	NEC	UNC	185	1	112	1
P97	No	Low/Intermediate	Diffuse NOS	Yes	Yes	BCL2	BCL2	GCB	278	1	110	1
P397	Yes	Low/Intermediate	Diffuse NOS	No	Yes	BCL2	BCL2	GCB	231	1	110	1
P444	Yes	High	Diffuse NOS	Yes	Yes	NOTCH2	NEC	Missing	112	1	109	1
P258	Yes	Low/Intermediate	Diffuse NOS	Yes	Yes	MYD88	MYD88	Missing	308	1	105	1
P475	Yes	Intermediate/High	Diffuse NOS	Yes	Yes	NEC	NEC	ABC	204	1	105	1
P827	Yes	Low/Intermediate	Diffuse NOS	Yes	Yes	BCL2	BCL2	Missing	173	1	105	1
P906	Yes	Missing	Diffuse NOS	Yes	Yes	BCL2	BCL2	Missing	183	1	105	1
P312	Yes	High	Diffuse NOS	Yes	Yes	MYD88	MYD88	Missing	149	1	104	1
P307	Yes	Low	Diffuse NOS	No	Yes	NEC	NEC	Missing	301	1	103	1
P340	No	Low	Diffuse NOS	No	Yes	NOTCH2	NEC	Missing	122	1	102	1
P806	Yes	High	Diffuse NOS	Yes	Yes	NOTCH2	BCL2	ABC	205	1	100	1
P380	Yes	Low	Diffuse NOS	Yes	Yes	NOTCH2	MYD88	Missing	199	1	94	1
P398	Yes	Intermediate/High	Primary DLBCL of the CNS	No	Yes	NOTCH2	MYD88	Missing	3812	0	92	1
P244	Yes	High	Primary DLBCL of the CNS	No	Yes	MYD88	MYD88	Missing	164	1	88	1
P76	Yes	High	Diffuse NOS	No	Yes	TET2/SGK1	SGK1	GCB	138	1	87	1
P430	No	Missing	Diffuse NOS	Yes	Yes	NEC	NEC	Missing	96	1	87	1
P134	Yes	Low/Intermediate	Diffuse NOS	Yes	Yes	NOTCH2	BCL2	GCB	1094	1	85	1
P505	No	Missing	Diffuse NOS	Yes	Yes	BCL2	BCL2	Missing	801	1	84	1
P441	No	Missing	Primary DLBCL of the CNS	No	Yes	MYD88	MYD88	Missing	1177	1	81	1
P861	Yes	Missing	Diffuse NOS	Yes	Yes	NOTCH2	MYD88	Missing	85	1	80	1
P548	Yes	Missing	Diffuse NOS	Yes	Yes	MYD88	MYD88	ABC	122	1	79	1
P687	Yes	Missing	Diffuse NOS	Yes	Yes	NOTCH2	MYD88	UNC	101	1	74	1
P850	Yes	High	Diffuse NOS	Yes	Yes	BCL2	BCL2	GCB	145	1	73	1
P354	Yes	Missing	Diffuse NOS	Yes	Yes	NOTCH2	NEC	Missing	127	1	70	1
P866	Yes	Missing	Diffuse NOS	Yes	Yes	BCL2	BCL2	GCB	122	1	70	1
P194	Yes	Intermediate/High	Diffuse NOS	Yes	Yes	NEC	NEC	Missing	105	1	68	1
P289	Yes	High	Diffuse NOS	No	Yes	MYD88	MYD88	Missing	135	1	66	1
P423	No	Low	Diffuse NOS	Yes	Yes	MYD88	MYD88	GCB	116	1	63	1
P332	Yes	High	Diffuse NOS	Yes	Yes	BCL2	BCL2	Missing	172	1	61	1
P474	Yes	High	Diffuse NOS	No	Yes	NEC	NEC	ABC	39	1	61	1
P188	Yes	High	Diffuse NOS	Yes	Yes	NEC	BCL2	Missing	108	1	57	1
P826	Yes	Intermediate/High	Diffuse NOS	No	Yes	MYD88	MYD88	Missing	231	1	56	1
P416	Yes	Missing	Diffuse NOS	No	Yes	NEC	NEC	Missing	69	1	55	1
P50	Yes	Intermediate/High	Diffuse NOS	No	Yes	MYD88	MYD88	ABC	60	1	47	1
P616	No	High	Diffuse NOS	No	Yes	SOCS1/SGK1	SGK1	GCB	101	1	44	1
P768	Yes	High	Diffuse NOS	No	Yes	MYD88	MYD88	UNC	4	1	44	1
P72	No	Intermediate/High	Diffuse NOS	Yes	Yes	SOCS1/SGK1	SGK1	Missing	258	1	42	1
P665	No	Low/Intermediate	Diffuse NOS	Yes	Yes	BCL2	BCL2	UNC	178	1	42	1
P672	Yes	Missing	Diffuse NOS	Yes	Yes	NOTCH2	BCL2	ABC	107	1	42	1
P926	Yes	Intermediate/High	Diffuse NOS	No	Yes	NEC	NEC	Missing	126	1	42	1
P136	Yes	Missing	Diffuse NOS	Yes	Yes	BCL2	BCL2	Missing	144	1	40	1
P54	No	Low/Intermediate	Primary DLBCL of the CNS	No	Yes	MYD88	MYD88	Missing	83	1	37	1
P247	No	Low/Intermediate	Primary DLBCL of the CNS	No	Yes	MYD88	MYD88	Missing	232	1	34	1
P695	Yes	Intermediate/High	Diffuse NOS	Yes	Yes	NEC	NEC	UNC	54	1	34	1
P324	Yes	High	Diffuse NOS	Yes	Yes	BCL2	BCL2	GCB	40	1	33	1
P615	Yes	Missing	Primary DLBCL of the CNS	No	Yes	MYD88	MYD88	Missing	66	1	33	1
P886	Yes	Missing	Diffuse NOS	Yes	Yes	TET2/SGK1	SGK1	Missing	69	1	32	1
P313	Yes	High	Diffuse NOS	No	Yes	SOCS1/SGK1	SGK1	Missing	48	1	30	1
P18	Yes	Intermediate/High	Diffuse NOS	No	Yes	NEC	NEC	GCB	63	1	29	1
P792	Yes	High	Diffuse NOS	No	Yes	MYD88	MYD88	Missing	61	1	29	1
P277	Yes	High	Diffuse NOS	Yes	Yes	NEC	NEC	UNC	150	1	28	1
P204	Yes	High	Diffuse NOS	No	Yes	TET2/SGK1	SGK1	GCB	52	1	27	1
P494	Yes	Low/Intermediate	Diffuse NOS	No	Yes	MYD88	MYD88	Missing	151	1	27	1
P642	Yes	High	Diffuse NOS	Yes	Yes	NOTCH2	BCL2	UNC	170	1	27	1
P91	No	Missing	Primary DLBCL of the CNS	No	Yes	NEC	NEC	Missing	844	1	26	1
P390	Yes	High	Diffuse NOS	No	Yes	TET2/SGK1	SGK1	GCB	68	1	26	1
P466	Yes	High	Primary DLBCL of the CNS	No	Yes	MYD88	MYD88	Missing	284	1	26	1
P819	No	Low/Intermediate	Primary DLBCL of the CNS	No	Yes	MYD88	MYD88	Missing	25	1	26	1
P892	Yes	Missing	Diffuse NOS	No	Yes	MYD88	MYD88	Missing	54	1	26	1
P362	Yes	Intermediate/High	Diffuse NOS	No	Yes	NEC	NEC	UNC	135	1	25	1
P16	Yes	Intermediate/High	Diffuse NOS	Yes	Yes	BCL2	BCL2	Missing	76	1	24	1
P138	Yes	Intermediate/High	Diffuse NOS	No	Yes	BCL2	BCL2	Missing	4704	0	24	1
P436	Yes	Missing	Diffuse NOS	No	Yes	SOCS1/SGK1	SGK1	GCB	28	1	24	1
P90	Yes	High	Diffuse NOS	Yes	Yes	NOTCH2	MYD88	ABC	15	1	23	1
P236	Yes	Low/Intermediate	Diffuse NOS	No	Yes	MYD88	MYD88	ABC	84	1	23	1
P771	Yes	High	Diffuse NOS	No	Yes	MYD88	MYD88	Missing	7	1	23	1
P231	Yes	Low/Intermediate	Diffuse NOS	No	Yes	NEC	NEC	Missing	53	1	22	1
P308	Yes	High	Diffuse NOS	No	Yes	BCL2	BCL2	Missing	92	1	22	1
P802	Yes	High	Diffuse NOS	No	Yes	NEC	NEC	UNC	65	1	22	1
P816	Yes	High	Diffuse NOS	No	Yes	TET2/SGK1	NEC	Missing	87	1	22	1
P58	Yes	High	Diffuse NOS	Yes	Yes	SOCS1/SGK1	SGK1	GCB	22	1	21	1
P211	Yes	High	Diffuse NOS	Yes	Yes	BCL2	BCL2	GCB	1094	1	21	1
P497	Yes	Missing	Diffuse NOS	Yes	Yes	NEC	NEC	Missing	29	1	21	1
P549	Yes	Missing	Diffuse NOS	No	Yes	NOTCH2	NEC	UNC	124	1	21	1
P716	Yes	Intermediate/High	Diffuse NOS	Yes	Yes	MYD88	MYD88	ABC	305	1	21	1
P808	No	Low/Intermediate	Diffuse NOS	Yes	Yes	NEC	NEC	Missing	1514	1	21	1
P869	Yes	Missing	Diffuse NOS	No	Yes	NOTCH2	MYD88	ABC	143	1	21	1
P159	Yes	High	Diffuse NOS	Yes	Yes	NEC	BCL2	GCB	30	1	20	1
P253	Yes	High	Diffuse NOS	Yes	Yes	NEC	NEC	Missing	46	1	20	1
P182	Yes	Missing	Diffuse NOS	No	Yes	TET2/SGK1	NEC	GCB	36	1	17	1
P221	Yes	High	Primary DLBCL of the CNS	No	Yes	MYD88	MYD88	Missing	18	1	17	1
P620	Yes	High	Diffuse NOS	No	Yes	SOCS1/SGK1	SGK1	UNC	33	1	17	1
P924	Yes	High	Diffuse NOS	No	Yes	TET2/SGK1	SGK1	GCB	48	1	15	1
P150	Yes	Low	Diffuse NOS	Yes	Yes	NEC	NEC	Missing	63	1	14	1
P848	Yes	Intermediate/High	Diffuse NOS	Yes	Yes	MYD88	MYD88	ABC	78	1	12	1
P71	No	Low	Diffuse NOS	Yes	Yes	NOTCH2	NEC	Missing	1	1	11	1
P554	Yes	Intermediate/High	Diffuse NOS	Yes	Yes	NOTCH2	NEC	Missing	16	1	11	1
P525	No	High	Diffuse NOS	No	Yes	NEC	NEC	ABC	10	1	9	1
P104	Yes	High	Diffuse NOS	Yes	Yes	NOTCH2	SGK1	Missing	12	1	8	1
P198	Yes	Missing	Primary DLBCL of the CNS	No	Yes	MYD88	MYD88	Missing	22	1	7	1
P341	Yes	High	Diffuse NOS	No	Yes	NEC	SGK1	Missing	52	1	7	1
P745	Yes	High	Diffuse NOS	No	Yes	NOTCH2	MYD88	ABC	14	1	7	1
P179	Yes	Intermediate/High	Diffuse NOS	No	Yes	BCL2	BCL2	GCB	97	1	6	1
P807	Yes	High	Primary DLBCL of the CNS	No	Yes	NEC	NEC	Missing	24	1	6	1
P516	Yes	High	Diffuse NOS	Yes	Yes	NOTCH2	NEC	ABC	268	1	5	1
P14	No	Missing	Diffuse NOS	Yes	Yes	SOCS1/SGK1	SGK1	GCB	11	1	4	1
P226	Yes	Missing	Primary DLBCL of the CNS	No	Yes	TET2/SGK1	SGK1	Missing	58	1	4	1
P373	Yes	Low/Intermediate	Diffuse NOS	Yes	Yes	BCL2	BCL2	GCB	37	1	4	1
P617	Yes	Low/Intermediate	Diffuse NOS	No	Yes	NEC	NEC	GCB	71	1	4	1
P661	Yes	High	Diffuse NOS	No	Yes	MYD88	MYD88	Missing	71	1	4	1
P794	Yes	Missing	Diffuse NOS	Yes	Yes	BCL2	SGK1	Missing	689	1	4	1
P303	Yes	High	Diffuse NOS	No	Yes	SOCS1/SGK1	BCL2	GCB	107	1	3	1
P709	No	Intermediate/High	Primary DLBCL of the CNS	No	Yes	MYD88	MYD88	Missing	109	1	3	1
P421	Yes	High	Diffuse NOS	Yes	Yes	MYD88	MYD88	ABC	19	1	2	1
P638	Yes	High	Diffuse NOS	No	Yes	SOCS1/SGK1	SGK1	Missing	18	1	2	1
P30	Yes	Intermediate/High	Diffuse NOS	No	Yes	MYD88	MYD88	Missing	356	1	1	1
P184	Yes	High	Diffuse NOS	Yes	Yes	SOCS1/SGK1	SGK1	GCB	26	1	1	1
P301	No	Missing	Diffuse NOS	Yes	Yes	MYD88	MYD88	Missing	2	1	1	1
P333	Yes	High	Diffuse NOS	Yes	Yes	MYD88	MYD88	Missing	21	1	1	1
P469	Yes	Missing	Diffuse NOS	No	Yes	NEC	NEC	Missing	12	1	1	1
P481	Yes	Intermediate/High	Diffuse NOS	Yes	Yes	MYD88	MYD88	ABC	20	1	1	1
P521	Yes	High	Diffuse NOS	No	Yes	NOTCH2	SGK1	GCB	9	1	1	1
P883	Yes	Missing	Primary DLBCL of the CNS	No	Yes	NEC	NEC	Missing	53	1	1	1
P912	Yes	Intermediate/High	Diffuse NOS	Yes	Yes	BCL2	BCL2	GCB	36	1	1	1
P29	Yes	Missing	Diffuse NOS	No	Yes	MYD88	MYD88	Missing	30	1	0.1	1
P141	Yes	Missing	Primary DLBCL of the CNS	No	Yes	NEC	NEC	Missing	19	1	0.1	1
P249	No	Low	Diffuse NOS	Yes	Yes	NEC	NEC	Missing	218	1	0.1	1
P325	Yes	High	Diffuse NOS	Yes	Yes	MYD88	MYD88	ABC	33	1	0.1	1
P350	Yes	High	Diffuse NOS	Yes	Yes	SOCS1/SGK1	SGK1	ABC	11	1	0.1	1
P426	Yes	High	Diffuse NOS	Yes	Yes	SOCS1/SGK1	MYD88	UNC	29	1	0.1	1
P462	Yes	Low/Intermediate	Primary DLBCL of the CNS	No	Yes	NEC	NEC	Missing	2890	1	0.1	1
P595	Yes	Missing	Diffuse NOS	No	Yes	MYD88	MYD88	Missing	119	1	0.1	1
P601	Yes	Intermediate/High	T-cell/histiocyte-rich	Yes	Yes	NOTCH2	NEC	UNC	12	1	0.1	1
P648	Yes	Low/Intermediate	T-cell/histiocyte-rich	Yes	Yes	NEC	NEC	Missing	694	1	0.1	1
P674	Yes	High	Diffuse NOS	No	Yes	NOTCH2	NEC	Missing	66	1	0.1	1
P681	No	Intermediate/High	Diffuse NOS	Yes	Yes	SOCS1/SGK1	SGK1	Missing	2	1	0.1	1
P913	Yes	Missing	Diffuse NOS	Yes	Yes	BCL2	BCL2	GCB	1	1	0.1	1
