# Supplementary material for: SGK1 mutation status can further stratify patients with germinal center B‐cell‐like diffuse large B‐cell lymphoma into different prognostic subgroups
Source: Cancer Med. 2022 Feb 1;11(5):1281–91. doi: 10.1002/cam4.4550 (PMC8894717; doi:10.1002/cam4.4550)
Supplement: Supplementary file 3 — Dataset S3 [file CAM4-11-1281-s002.xlsx]

## Sheet: clinical data and gene mutation
ID	Gender	IPI	IPI groups	ECOG IPI	AnnArbor stage IPI	LDH IPI	multiple extranodal IPI	AGE IPI	B symptoms at diagnosis	Response to initial therapy	Testicular involvement	CNS Involvement	CNS Relapse	age at diagnosis	OS_time	OS_status	ABC GCB (RNAseq)	ABC GCB ratio (RNAseq)	Nanostring ABC GCB	Nanostring LPS	Hans GCB NonGCB	Genomic Risk Model	Mutation_Feature
648	F	3	Medium	0	1	1	1	0	yes	Complete response	Female	no		31.1	0.59	0	Unclassified	-0.0949097			NON-GCB	Medium risk	SOCS1	B2M	ZBTB7A
658	M							0	yes					50.4			GCB	-1.12859					MLL2	MYD88L265P	HIST1H1E	ARID1A	TNFRSF14	NOTCH2	B2M	TMEM30A	MSH2	HNRNPU	CBLB
683	M	3	Medium	1	1	1	0	0	no	Complete response	no	no		55.3	2.62	0	ABC	1.16748				High risk	SPEN	TET2	NFKBIE	KCMF1
684	F	1	Low	0	0	1	0	0	no	Complete response	Female	no		53.5	1.87	0	GCB	-0.438563			GCB	Low risk	MLL2	MYD88L265P	CARD11	SMARCA4	CD70	BTG2	TAF1	HIST1H2BC
689	F	3	Medium	0	1	1	1	0	yes	Complete response	Female			15.3	2.29	0	ABC	0.301027			NON-GCB	Low risk	CREBBP	CARD11	TNFRSF14	MGA	DUSP2	CD70	ATM	SETD2	MCL1	PTPN6	TGFBR2
690	M	0	Low	0	0	0	0	0	no	Complete response	no	no		51.5	2.83	0	Unclassified	0.238631			NON-GCB	High risk	NOTCH2	CD70	MLL3	BTG1	EBF1
695	F	2	Medium	1	0	1	0	0	yes		Female	no		54.1			GCB	-0.266332					HIST1H1E	CREBBP	IRF8	TNFAIP3	EP300	PTPN6	IKZF3	CD83	SETD5	NFKB2	RRAGC	IKBKB
702	M	3	Medium	0	1	1	1	0	yes	Complete response	no	no		48.1	4.18	0	GCB	-0.997698				Medium risk	MLL2	TP53	MECOM	TIPARP	ETS1	BCL6	KLHL6	MECOM	TBL1XR1	TIPARP
704	F	1	Low	0	0	0	0	1	no	Complete response	Female			79	4.1	0	ABC	0.896191				Low risk	HIST1H1E	CREBBP	TNFRSF14	NOTCH2	TBL1XR1	DNMT3A	CD83	BCL1
705	M	4	High	1	1	1	0	1	no		no	no		89.3		1	GCB	-1.2849					BCL2	CARD11	GNA13	KLHL6	MEF2B	DCAF6	BCL6	BCL7A	ANKRD17	ATR	STAT3
759	M	2	Medium	0	1	1	0	0	yes	Complete response	no	no		57.5	6.55	1	ABC	1.97704				High risk	MYD88L265P	CDKN2A	SETD2	MYC	TMEM30A	ETV6	TMSB4X	CD22	CDKN2A	ETV6	MYD88	SETD5	TGFBR2
787	F	2	Medium	0	0	1	0	1	no	Complete response	Female	no		62.3	5.29	0	ABC	0.475979				High risk	PIM1	MCL1	KLHL14	TMEM30A	ZEB2	UBE2A	FOXP1	PIK3R1	ZEB2	MCL1
793	M	0	Low	0	0	0	0	0	no	Complete response	no	no		57.3	4.77	0	ABC	0.505505				Medium risk	MLL3	IKBKB	TGFBR2
799	M	2	Medium	0	0	1	0	1	no	Complete response	no	no		72.3	0.55	1	Unclassified	-0.171621				High risk	MYD88L265P	B2M	MLL3	PTPN6	BCL6	ZEB2	ETV6	IKZF3	MSH2	CHD1	UBR5	TOX	RUNX1	ETV6	KRAS	PTPN6	WAC
800	M	3	Medium	0	1	1	0	1	no	Complete response	no	no		77.9	5.63	0	ABC	0.566636				Medium risk	TNFRSF14	ARID5B	ZNF292	GOLGA5	MARK1	MAP2K1
813	M	1	Low	0	1	0	0	0	yes	Complete response	no	no		9.8	5.23	0	ABC	1.10717				High risk	MLL2	ARID5B	KLHL14	KRAS
816	M	1	Low	0	1	0	0	0	yes	Complete response	no	no		50.9	4.46	0	ABC	0.553435				High risk	MYD88L265P	SPEN	TP53	ARID1B	SMARCA4	DUSP2	TNFAIP3	ETS1	GNAS	BCL6	EBF1	RARA
823	F	3	Medium	0	1	1	0	1	no	Complete response	Female	no		61.3	2.02	0	ABC	1.14864			GCB	High risk	SPEN	ARID1B	BTG2	TBL1XR1	ZEB2	PTPRK	PHF6
829	F	2	Medium	0	1	0	0	1	no	Partial response	Female			79.6	1.96	1	ABC	2.0495			GCB	High risk	MLL2	BCL2	PIM1	SETD1B	KLHL14	CXCR4	BCL2
830	M	1	Low	0	1	0	0	0	no	Complete response	no			53.6	1.92	0	ABC	0.855166			NON-GCB	Medium risk	ZNF608	ARID5B	CHD8	PTPN6	BCL7A	IL16	RUNX1
831	M	1	Low	0	0	1	0	0	no	Complete response	no	no		39	5.97	0	GCB	-0.46562				Medium risk	NFKBIE
832	F	1	Low	0	1	0	0	0	no	Complete response	Female	no		57.9	3.92	1	ABC	1.4316			NON-GCB	Low risk	MLL2	BCL2	CREBBP	TNFRSF14	MGA	STAT6	EZH2	FOXO1
1008	M	3	Medium	0	1	1	0	1	yes	Complete response	no	no	no	74.7	0.44	0	GCB	-0.607112			GCB	Low risk	MLL2	CREBBP	TNFRSF14	CDKN2A	SETD1B	SGK1	TNFAIP3	MLL3	JAK3	NF1	RHOA	FAS	CDKN2A	TNFAIP3
1016	F	3	Medium	1	0	1	0	1	no	Partial response	Female	no	no	87.8	4.7	1	GCB	-1.03116			GCB	High risk	BCL2	HIST1H1E	CARD11	GNA13	ATM	BTG2	KLHL6	MTOR	PAX5	TMEM30A	ANKRD17	ACTB	POU2F2	ACTB	CARD11
2043	F	3	Medium	0	1	1	0	1		Complete response	Female	no		76.6	9.19	0	GCB	-1.16146	GCB	717		Low risk	BCL2	HIST1H1E	SPEN	NOTCH2	GNA13	CD70	EP300	CD70	HIST1H1E	HIST1H2BC
2044	F	2	Medium	0	0	1	0	1		Partial response	Female	no		70.9	5.96	1	ABC	0.263057				High risk	MLL2	HIST1H1E	SOCS1	BTG2	MCL1	HIST1H1E	HIST1H2BC	BTG2	MCL1
2045	M			1	1			1		No response				71.5	0.8	1	GCB	-2.0555	GCB	-318		Low risk	MLL2	HIST1H1E	CREBBP	ARID1A	TNFRSF14	EZH2	ANKRD17	HNRNPU	FOXP1	PIK3R1	HIST1H1E	HIST1H2BC
2046	F	2	Medium	0	0	1	0	1		Complete response	Female	no		84	0.33	1	Unclassified	-0.196148	GCB	1866		Medium risk	HIST1H1E	CD70	MAP4K4	BCL10	CD22	HIST1H1E	HIST1H2BC
2047	F	0	Low	0	0	0	0	0		Complete response	Female	no		59.3	8.87	0	GCB	-1.18925				High risk	BCL2	HIST1H1E	CREBBP	SGK1	BIRC6	BCL7A	FUBP1	HNRNPD	HIST1H1E	HIST1H2BC
2048	M	0	Low	0	0	0	0	0		Complete response	no	no		32.9	8.24	0	GCB	-0.544951	GCB	924		Medium risk	KLHL6	GOLGA5
2057	M	2	Medium	0	1	0	1	0	no	Complete response	no	no		51.9	10.12	0	GCB	-0.625212				Low risk	CDKN2A	GNA13	MTOR	DICER1
2060	M	2	Medium	0	0	1	0	1	no	Partial response	no	no		86.3	0.16	1	GCB	-0.717041	GCB	1152		High risk	MLL2	HIST1H1E	CARD11	SOCS1	BIRC6	ZEB2	ZBTB7A	CDC73	HIST1H1E	HIST1H2BC	ZEB2	CARD11
2072	M	2	Medium	1	0	0	0	1	yes	Complete response	no	no		69.7	0.63	0	Unclassified	-0.18227				Medium risk	HIST1H1E	ARID1B	RB1	CD83	HIST1H1E	HIST1H2BC
2074	M	4	High	1	1	1	0	1	no	Complete response	yes	no		75.3	4.88	0	ABC	2.34702				Medium risk	BCL2	MYD88L265P	BTG2	BCL2	KLHL14
2075	M	1	Low	0	1	0	0	0	no	Complete response	no	no		53.8	5.21	0	GCB	-1.39905				High risk	BCL2	HIST1H1E	CREBBP	TNFRSF14	ARID1B	GNA13	IRF8	EZH2	BCL6	HIST1H1E	HIST1H2BC
2076	M	2	Medium	0	0	1	0	1		Complete response	no	no		73.7	4.27	0	GCB	-1.26561				High risk	MLL2	BCL2	CARD11	SOCS1	ARID1B	MTOR	BIRC6	IRF8	EP300	CARD11	PIK3CD	XPO1
2078	F	4	High	0	1	1	1	1		No response	Female	no		71.3	2.48	1	Unclassified	-0.0752654				Medium risk	ARID1A	INO80	ZEB2
2079	F	5	High	1	1	1	1	1	no	No response	Female	no		83.3	0.04	1	GCB	-0.413144				Medium risk	PIM1	SOCS1	SETD1B	SETD2	SYK
2080	M	2	Medium	0	0	1	0	1		No response	no	no		74	1.08	1	GCB	-1.1525	GCB	377		High risk	HIST1H1E	NOTCH2	MYC	HIST1H1E	HIST1H2BC
2081	M	2	Medium	0	0	1	0	1	no		yes	no		74.6	1.7	1	ABC	1.77293				High risk	BCL2	MYD88L265P	HIST1H1E	PIM1	TBL1XR1	PAX5	KLHL14	INO80	BTG1	CD79B	CHD1	IL16	PIM2	HIST1H1E	HIST1H2BC	INO80	PAX5
2084	F	1	Low	0	0	0	0	1		Complete response	Female	no		73.1	2.4	0	GCB	-0.642284				Medium risk	MLL2	CREBBP	TP53	SOCS1	NOTCH2	TNFAIP3	PAX5	EBF1	TAF1	RHOA	CBLB	TCL1A	NOTCH2
2085	M	1	Low	0	1	0	0	0	no	Partial response	no	no		54.5	0.63	1	ABC	0.83481				High risk	MYD88L265P	HIST1H1E	CDKN2A	EP300	MYC	DCAF6	CD79B	BCL6	CDKN2A	HIST1H1E	HIST1H2BC
2087	F	4	High	1	1	1	0	1	no	No response	Female	yes		60.9	1.16	1	ABC	1.09418	ABC	3147		High risk	MYD88L265P	HIST1H1E	FAM5C	CHD8	MAGT1	STAT5B	CD22
2088	M	4	High	1	1	1	0	1	no	Complete response	no	no		86.8	1.73	1	ABC	0.480146	ABC	2697		High risk	HIST1H1E	GNA13	ZNF608	B2M	FAM5C	CD58	B2M	CD58	HIST1H1E	HIST1H2BC
2089	M	2	Medium	0	0	1	0	1	no	Complete response	no	no		68.4	2.48	0	Unclassified	-0.229049				Medium risk	HIST1H1E	ARID1A	CD70	ATM	CD79B
2091	F	1	Low	0	0	0	0	1	no	Complete response	Female	no		76.9	1.83	0	GCB	-0.468615				Low risk	MYD88L265P	SPEN	TNFRSF14	GNA13	CD70	ZNF608	BIRC6	TNFAIP3	MEF2B	FOXO1	BCL6	CHST2	BCL10	CD58	YY1
2092	M	2	Medium	0	1	1	0	0	yes	Complete response	no	no		53.1	1.91		GCB	-0.595569					CARD11	EZH2	MYC	RRAGC	BCL10	MYC
2093	M	1	Low	0	0	0	0	1	no	Complete response	no	no		64.6	1.45	0	ABC	1.59049	ABC	3163		High risk	MLL2	MYD88	CARD11	MGA	IRF4	ZEB2	ETV6	MSH2	ACTB	IKBKB	ACTB	BCL6	CARD11	CCND3	CD83	IRF4	NFKBIE	PIM1
2095	M	0	Low	0	0	0	0	0	no	Complete response	no	no		28.6	1.35	0	Unclassified	0.0730274				Low risk	HIST1H1E	PIM1	CARD11	SOCS1	MGA	CD70	BTG2	BIRC6	MLL3	GNAS	UBE2A	PTPRK	ACTB	ACTB	CARD11
2097	F	2	Medium	0	1	1	0	0	no	Complete response	Female	no		54.1	0.9	0	GCB	-0.752947	GCB	856		Low risk	ARID1A	GNA13	SGK1	MTOR	IRF4	SETD2	CD79B	BCL6	STAT3	IKBKB
2110	M	2	Medium	0	1	0	1	0	no	Complete response	no	no		26.3	0.77	0	GCB	-0.959866				Medium risk	SOCS1	HNRNPD
2112	F	2	Medium	0	0	1	0	1	no	Complete response	Female	no		85.4	1.02	0	ABC	1.85134	ABC	3390		Low risk	BCL2	MYD88L265P	PIM1	ETS1	DDX10	MAP4K4	JUNB
2114	F	4	High	1	1	1	0	1	no	Complete response	Female	no		78.8	7.54	0	ABC	0.701169				Medium risk	MGA	ZNF608	ZNF292	MEF2B	JAK3	CCND3
2115	M	3	Medium	0	1	1	0	1	no	Complete response	no	yes		73.1	0.85	0	ABC	2.34476	ABC	3795		High risk	MYD88L265P	HIST1H1E	CARD11	CDKN2A	TBL1XR1	MECOM	MET	DICER1	CDKN2A	BRAF	EZH2	MET	MLL3
2121	M	3	Medium	0	1	1	1	0	yes	Complete response	no	no	no	51.8	3.79	0	GCB	-2.15967	ABC	2788		Medium risk	MLL2	HIST1H1E	SPEN	ATR
2122	M			0	0	1		0	no	No response		no	no	31.8	3.04	1	ABC	0.973036	GCB	1561	GCB	Medium risk	IL16
2125	F	2	Medium	0	1	1	0	0	no	Complete response	Female	no		44.1	2.26	0	GCB	-1.21342			NON-GCB	Low risk	MLL2	MYD88	HIST1H1E	PIM1	TP53	ARID1A	BTG2	ETS1	DCAF6	CCND3	IKBKB	CCND3
2126	F	1	Low	0	0	1	0	0	no	No response	Female	no	no	52.8	0.9	1	ABC	1.15122				Medium risk	ZNF608	ZNF292	BRAF
2127	F			0	1		0	0		Complete response	Female	no		56.5	0.73	0	Unclassified	-0.166811				Medium risk	PIM1	CREBBP	SOCS1	GNA13	STAT6	IRF4	ETS1	PAX5	RB1	BCL6	NFKBIE	IL16	NFKBIA	STAT5B	PAX5
2128	F	2	Medium	1	0	1	0	0	yes	Complete response	Female	no		57.5	2.25	1	GCB	-0.37764	GCB	1283		High risk	PIM1	TP53	ARID1A	DUSP2	MLL3	FOXP1
2130	F	3	Medium	0	1	1	0	1		Complete response	Female	no	no	68.8	10.69	1	GCB	-1.2532				High risk	ZNF292	SETD5
2140	M	4	High	1	1	1	1	0	yes	No response	no	no		22.2	5.42	0	ABC	0.575975	GCB	1471	NON-GCB	Low risk	MLL2	CREBBP	CARD11	ATM	SETD2	JAK3	NF1	MYB
2141	M	3	Medium	1	1	1	0	0	yes	Complete response	no	no		53.9	4.23	1	Unclassified	0.139684			NON-GCB	High risk	GNA13	MGA	BIRC6	IRF4	PIK3CD	EZH2	FAM5C	DNMT3A	FOXO1	BCL6	DDX3X	TIPARP	MET	POU2F2	XPO1	STAT5B	MAP2K1
2142	F			0	1		0	0	yes	Complete response	Female	no		24.4	0.14	1	GCB	-0.682695				Medium risk	ARID1B	ATM	CHD8	FOXO1	ZBTB7A	KCMF1
2144	F			0	0			0	yes	No response	Female	no		51.1	0.62	1	GCB	-2.54767			NON-GCB	Medium risk	TET2	ANKRD17
2145	M			0	1	1		0		Complete response		no		45.1	2.15	0	Unclassified	-0.0848191			NON-GCB	High risk	MLL2	BCL2	SETD1B	SMARCA4	BTG2	BIRC6	PAX5	PRDM1	DICER1	SMARCA4	BCL2	PAX5	SYK
2146	M			0	0	1		0	no	Complete response		no		30.5	3.33	0	ABC	1.8087			NON-GCB	Low risk	MLL2	BCL2	CREBBP	SETD1B	DUSP2	TNFAIP3	RHOA	XPO1
2147	F			0	1		1	1		No response	Female	no	no	81.7	0.46	0	GCB	-0.832824			NON-GCB	Medium risk	MLL2	CD79B	NFKBIE	GOLGA5	TOX
2148	M			0				1		Complete response		no		81	3.41	0	ABC	1.13044	ABC	3120	NON-GCB	High risk	HIST1H1E	PIM1	CREBBP	CDKN2A	MCL1	INO80	CD79B	ZEB2	MAP4K4	RUNX1	CDKN2A
2149	F			0	0	0		1	no	No response	Female	no		62.2	0.97	1	ABC	1.68928				High risk	MLL2	BCL2	SPEN	NOTCH2	ARID5B	KLHL14	BCL6	SF3B1	ARID5B	BCL2	SYK	XPO1
2150	M	5	High	1	1	1	1	1	no	Complete response	no	no		62.5	1.9	0	ABC	1.8931				Low risk	MLL2	HIST1H1E	CREBBP	SPEN	TP53	ARID1A	DUSP2	ATM	SETD2	ETS1	MCL1	DDX10	ZEB2	ATR	ATM	DDX10	ETS1	JUNB	KRAS	S1PR2
2153	F			0	1			1	yes	Complete response	Female	no		72.1	8.79	0	ABC	0.271336				Low risk	HIST1H1E	SOCS1	SGK1	KLHL6	PIK3CD	TET2	ANKRD17	JUNB	NFKBIA	BCL6
2154	M	2	Medium	0	1	0	1	0		Complete response	no	no		52.9	2.34	1	GCB	-1.58284				High risk	BCL2	SPEN	NOTCH2	SMARCA4	IRF8	SETD5	SMARCA4	BCL2	KLHL14
2155	M	3	Medium	0	1	1	1	0	yes	Complete response	no	no		25.6	3.45	0	ABC	1.9761				Medium risk	TET2	MLL3
2156	M			0	0	0		0		No response		no		47	1.93	0	ABC	0.811103			NON-GCB	High risk	HIST1H1E	PIM1	CREBBP	MCL1	INO80	CD79B	ZEB2	ETV6	MAP4K4	RUNX1	ETV6	ZBTB7A
2159	M	3	Medium	1	1	1	0	0	no	Complete response	no	no		50	1.21	0	GCB	-1.74615	ABC	3459		Medium risk	BCL2	SETD1B	SMARCA4	MGA	ATM	BTG2	BIRC6	PAX5	MECOM	PRDM1	TIPARP	MET	DICER1	SMARCA4	BCL2	FOXO1	MECOM	MET	PAX5	SYK	TIPARP
2160	F	2	Medium	0	1	1	0	0	no	Complete response	Female	no		38.5	1.98	0	ABC	1.83771	ABC	2682	NON-GCB	High risk	MLL2	MYD88L265P	CD79B	GOLGA5	TOX	BRAF
2190	M	3	Medium	0	1	1	0	1	no	Complete response	no	no	yes	79.7	6.6	1	Unclassified	0.170159			GCB	High risk	MYD88L265P	PIM1	CDKN2A	CD70	IRF8	ETS1	ZNF292	EP300	CD79B	CCND3	UBE2A	MYB	TIPARP	PHF6	CXCR4	CIITA	CDKN2A	JAK3	JUNB
2191	F	4	High	0	1	1	1	1	no	No response	Female	no	no	80.4	1.33	1	Unclassified	-0.0420451			NON-GCB	High risk	MYD88	CREBBP	CARD11	TP53	CDKN2A	MGA	BIRC6	KLHL14	EBF1	MARK1	PHF6
2192	F	2	Medium	1	0	0	0	1	yes	Partial response	Female	no	no	68.9	1.7	1	ABC	1.3216	ABC	2953	NON-GCB	Medium risk	HIST1H1E	ARID1A	ATR	HIST1H1E	HIST1H2BC
2193	M				1		1	0	no	Complete response	no	no	yes	41.9	1.07	1	GCB	-1.13366			GCB	High risk	CARD11	TNFRSF14	DNMT3A	ACTB	BTBD3	CARD11
2194	F	3	Medium	0	1	1	0	1	no	Complete response	Female	no	no	66.3	1.96	1	ABC	0.729462			NON-GCB	High risk	HIST1H1E	MGA	MLL3	CHD8	DNMT3A	JAK1	HIST1H1E	HIST1H2BC
2195	F	1	Low	0	0	1	0	0	yes	Complete response	Female	no	no	42.3	6.93	0	Unclassified	-0.111408			NON-GCB	Medium risk	TNFAIP3	TMEM30A	XPO1	TGFBR2
2196	F	0	Low	0	0	0	0	0	no	Complete response	Female	no	no	44.6	6.08	0	GCB	-1.24326	GCB	350	GCB	Low risk	PIM1	SGK1	DUSP2	TET2	MEF2B	MAP2K1
2199	M	2	Medium	0	1	1	0	0	no	Complete response	no	no	no	49.4	3.64	1	GCB	-1.28871			GCB	High risk	MLL2	HIST1H1E	CARD11	TP53	GNA13	STAT6	CHD8	HIST1H1E	HIST1H2BC	CARD11	HRAS	XPO1	ZBTB7A
2204	F	4	High	1	1	0	1	1	yes	Complete response	Female	no	no	80.8	3.3	0	ABC	1.77834	ABC	3434	NON-GCB	High risk	MLL2	SPEN	SOCS1	IRF4	MLL3	BCL6	ZEB2	CHST2
2205	F	0	Low	0	0	0	0	0	yes	Complete response	Female	no	no	56.7	5.42	0	GCB	-0.811024	GCB	633	GCB	Medium risk	TP53	DDX10	ACTB	RRAGC
2206	F	3	Medium	0	1	1	0	1	yes	Complete response	Female	no	no	73.6	2.85	0	ABC	1.15484	ABC	2781		High risk	ARID1A	DNMT3A
2209	F	1	Low	0	1	0	0	0	no	Complete response	Female	no	no	29.7	5.41	0	GCB	-1.49982	GCB	-233	GCB	Medium risk	IRF8	DCAF6	EBF1	IKZF3	RHOA	S1PR2	FUBP1	TGFBR2	IKZF3	NF1	RARA	STAT3	STAT5B
2210	F	5	High	1	1	1	1	1	yes	Complete response	Female	no		69	0.61	1	ABC	1.64297	ABC	3106	NON-GCB	High risk	MYD88L265P	PIM1	GOLGA5
2211	M	4	High	1	1	1	0	1	yes	Complete response	no	no	no	69.5	2.77	0	GCB	-1.37981	GCB	645	GCB	Low risk	MLL2	BCL2	PIM1	CARD11	TNFRSF14	GNA13	SGK1	DUSP2	BTG2	ZNF608	STAT6	TET2	TBL1XR1	DDX10	KLHL14	BCL7A	STAT3	NF1	ACTB	POU2F2	ACTB	BCL6	BTG2	CARD11	DDX10	HNRNPU	MARK1
2212	M	2	Medium	0	1	0	1	0	yes	No response	no	no	no	51.1	0.98	1	ABC	1.14791			NON-GCB	Medium risk	BCL2	BCL10
2213	F	1	Low	0	1	0	0	0	no	Complete response	Female	no		56.7	12.61	0	GCB	-1.4819	GCB	536	GCB	Low risk	SOCS1	KLHL6	ARID5B	EZH2	NFKBIE
2214	F	1	Low	0	1	0	0	0	yes	No response	Female	no	no	48.9	0.75	1	ABC	0.404516			NON-GCB	Medium risk
2215	M			0	0		0	1	yes	Partial response	no	no	no	73.2	0.14	1	ABC	1.10283	ABC	3025	NON-GCB	High risk	PIM1	TP53	ARID1A	ARID5B	ETS1	MCL1	TBL1XR1	DCAF6	KLHL14	CD79B	PTPRK
2217	F			1	0		0	1	yes	Partial response	Female	no	no	63.1	10.91	0	GCB	-0.511853	GCB	1196		Low risk	BCL2	MYD88	HIST1H1E	CREBBP	ARID1B	SGK1	KLHL6	SETD2	B2M	TNFAIP3	EZH2	CHST2	FOXP1	CXCR4	SGK1
2219	M	5	High	1	1	1	1	1	no	Partial response	no	no	no	78.8	0.23	1	Unclassified	-0.157409				High risk	TNFRSF14	SOCS1	ARID1B	FAM5C	MYC	FOXO1	TMEM30A	BTBD3	TGFBR2	TMEM30A	TNFRSF14
2220	M			0	1		0	0	yes	Partial response	no	no	no	49.6	1.47	1	ABC	1.72845				High risk	HIST1H1E	ARID1B	TNFAIP3
2221	F	3	Medium	0	1	1	0	1	no	Complete response	Female	no	no	79.2	4.25	1	ABC	1.8198			NON-GCB	High risk	MLL2	CARD11	SETD1B	CD70	BTG1	CARD11
2223	M	3	Medium	1	1	0	0	1	no	Complete response	no	no	no	65.8	7.16	0	ABC	1.61905			GCB	Medium risk
2224	F	3	Medium	0	1	1	1	0	yes	Complete response	Female	no	no	55	0.38	0	GCB	-1.39433	GCB	307	GCB	Low risk	EZH2	MSH2	RUNX1
2225	M	3	Medium	0	1	1	0	1	no	Complete response	yes	no	no	66.1	8.44	0	ABC	2.38945	ABC	3918	NON-GCB	High risk	BCL2	MYD88L265P	PIM1	BTG2	ETS1	DDX10	KLHL14	BCL10	LIN54	ATM	BCL2	DDX10	ETS1
2226	M	0	Low	0	0	0	0	0	no	Complete response	no	no	no	55.6	6.69	1	ABC	0.864121			NON-GCB	High risk	MYD88L265P	SOCS1	CD70	MEF2B	DDX10	DNMT3A	TMEM30A	ETV6	ZBTB7A	CCND3	SETD5	HRAS
2227	F	3	Medium	0	1	0	1	1	no	Complete response	Female	no	no	73.3	7.38	0	ABC	0.273835	Unclassified	1981	GCB	Medium risk
2228	F	3	Medium	0	1	1	0	1	yes	Complete response	Female	no	no	62.7	5.54	0	Unclassified	0.230212			NON-GCB	Low risk	MYD88	ARID1B	SGK1	TMEM30A	BCL10	SYK	CASP8
2229	F	3	Medium	0	1	1	0	1	no	No response	Female	no	no	63.4	1.36	1	GCB	-1.24859			GCB	High risk	BCL2	CREBBP	TP53	MYC	ZFAT	DDX3X	RHOA	PTEN	ETS1	PTEN	BCL2	MTOR	MYC	PIK3CD	UBR5	ZFAT
2230	F	2	Medium	0	1	1	0	0	yes	Complete response	Female	no	yes	37.4	4.93	1	ABC	1.88857			NON-GCB	High risk	ARID1A	CDKN2A	FOXP1	GNAI2	MYD88	RHOA	SETD2	SETD5	TGFBR2
2231	F				1	1	0	1	no		Female	yes	no	70.1	0.14	1	GCB	-1.13193			GCB	Medium risk	PTEN
2232	F	1	Low	0	0	0	0	1	no	Complete response	Female	no	no	71.7	6.31	0	ABC	1.76441				Low risk	PIM1	ZEB2	PIM2	WAC
2233	F	1	Low	0	0	1	0	0	no	Complete response	Female	no	no	50.9	4.5	0	GCB	-0.617703			NON-GCB	High risk	CREBBP	SOCS1	SMARCA4	STAT6	BIRC6	B2M	EZH2	MCL1	INO80	CHD1	NFKBIE	TIPARP	CIITA	RUNX1	STAT6	XPO1
2234	F	3	Medium	0	1	1	0	1	yes	No response	Female	no	no	82.7	0.29	1	ABC	1.50713			NON-GCB	High risk	PIM1	SGK1	BTG2	TNFAIP3	MEF2B	GNAS	CD79B	EBF1	UBE2A	PTPRK	CIITA	CD58
2235	M	2	Medium	0	0	1	0	1	no	Complete response	no	no	no	80.6	5.36	0	GCB	-0.497757	GCB	1161	GCB	High risk	ZFAT	CCND3	TOX
2236	F	3	Medium	0	1	0	1	1	no	Complete response	Female	no	no	70.8	2.18	0	GCB	-0.517538	GCB	874	GCB	High risk	MLL2	BCL2	HIST1H1E	CARD11	TP53	TNFRSF14	ACTB	MSH6	HIST1H1E	HIST1H2BC	ACTB	BCL2	CARD11	KLHL14
2237	F	4	High	1	1	0	1	1	no	Complete response	Female	no	no	78.4	4.43	0	Unclassified	0.00780529	GCB	1758		Medium risk	IRF4	FOXO1	RRAGC	HIST1H2BC	RUNX1	IRF4	TCL1A
2239	M	5	High	1	1	1	1	1	no	Complete response	yes	no	no	77.6	3.85	0	ABC	1.47403			NON-GCB	Low risk	ZEB2	FBXW7
2240	M	1	Low	0	0	1	0	0	yes	Complete response	no	no	no	45	0.57	0	ABC	0.593543	Unclassified	2266	NON-GCB	Medium risk	HIST1H1E	BTBD3	HIST1H1E	HIST1H2BC
2241	F	2	Medium	0	0	1	0	1	yes	Complete response	Female	no	no	60.6	3.79	0	ABC	0.700468			GCB	High risk	MYD88L265P	SOCS1	CDKN2A	DUSP2	EP300	MYC	FOXO1	BCL7A	CD83
2242	F	0	Low	0	0	0	0	0	no	Complete response	Female	no	no	51	3.02	0	Unclassified	0.119352	Unclassified	1976	NON-GCB	Medium risk	MYD88	SPEN	KLHL14	TMEM30A	NFKBIE
2243	F	1	Low	0	0	0	0	1	no	Complete response	Female	no	no	82.9	3.11	0	ABC	1.65567	ABC	3213	NON-GCB	High risk	BCL2	HIST1H1E	PIM1	KLHL6	HIST1H1E	HIST1H2BC
2244	M	4	High	0	1	1	1	1	no	Partial response	no	no	yes	60.7	1.25	1	GCB	-2.2803			GCB	Low risk	MLL2	EZH2	RB1	PTEN
2246	M	0	Low	0	0	0	0	0	no	Complete response	no	no	no	54.6	2.46	0	ABC	1.59415	ABC	2729	NON-GCB	Medium risk	IL16	HNRNPU
2247	M	1	Low	0	0	1	0	0	no	Complete response	no	no	no	55.2	11.69	0	ABC	1.53017			NON-GCB	High risk	TP53	ARID1A	PIK3CD	DDX10
2248	M	1	Low	0	0	1	0	0	no	Complete response	no	no	no	26.3	6.56	0	GCB	-0.906891			GCB	Medium risk	CARD11	BIRC6	ACTB	KRAS	ACTB	CARD11
2249	F			0		0	0	0	no	Complete response	Female	no	no	45.8	11.14	0	ABC	1.16581				Medium risk	MGA	TET2	NFKBIA
2250	F	3	Medium	1	1	1	0	0	yes	Complete response	Female	no	no	49.8	7.86	0	ABC	0.633925				High risk	MYD88	TP53	TMEM30A	RRAGC
2251	M	2	Medium	0	1	0	0	1	no	Complete response	no	no	no	62.6	4.46	1	ABC	1.93412				High risk	HIST1H1E	TNFRSF14	IRF8	CHD1	CD22	HIST1H1E	HIST1H2BC
2252	M	1	Low	0	0	0	0	1	no	Complete response	no	no	no	69.6	7.95	0	ABC	0.355624			GCB	High risk	BCL2	HIST1H1E	HIST1H1E	HIST1H2BC	BCL2	KLHL14
2254	F			0	0	1	0		no	No response	Female	no			5.8	0	ABC	1.13177			NON-GCB	Low risk	MLL2	CREBBP	BCL1
2255	F			1	1		0		no		Female	no			5.14	0	ABC	1.32304			GCB	High risk	ARID1A	GNA13	ETS1	DDX3X
2256	F			0	0	0	0		yes		Female	no			3.38	0	ABC	0.839795	GCB	1791	NON-GCB	High risk	HIST1H1E	ZEB2	MSH2	RARA	ZFX	HIST1H1E	HIST1H2BC
2257	F			0	1	0	0		yes		Female	no			3.24	1	GCB	-0.93711			GCB	Medium risk
2259	F				1	0	0		yes		Female	no			0.79	0	ABC	1.16769				High risk	HIST1H1E	SETD1B	MEF2B	BCL1	HIST1H1E	HIST1H2BC
2260	M			0	1	1	0		no	Complete response	no	no			4.09	0	ABC	0.678331			GCB	High risk	HIST1H1E	SPEN	TP53	SGK1	ETS1	DDX10	NCOR1	ATM	DDX10	ETS1	XPO1
2261	F			0	1	1	1		yes	Complete response	Female	no			9.47	0	Unclassified	-0.235684			GCB	High risk	HIST1H1E	ARID1B	DUSP2	FAM5C	DDX10	INO80	JAK3	PTPRK	WAC	SYK	HIST1H1E	HIST1H2BC	XPO1
2262	M			1	1	1	0		no		no	no			2	1	Unclassified	0.134346			GCB	High risk	MLL2	BCL2	MYD88	PIM1	CREBBP	SOCS1	ARID1B	SMARCA4	BTG2	MTOR	IRF8	FAM5C	MYC	DCAF6	ANKRD17	IL16	1	BRAF	TCL1A	BTG2	DCAF6	HRAS
2263	M					0	1		no	Complete response	no	no			0.3	0	GCB	-1.60356			GCB	High risk	PIK3CD	MYC	MAP4K4	NF1
2269	F				0	0	1		no		Female	no			0.56	0	Unclassified	0.0756134			GCB	Medium risk	BCL2	HIST1H1E	TNFRSF14	ATM	KLHL6	NFKBIE	FOXP1	HIST1H1E	HIST1H2BC
2270	M			0	0	1	0		no		no	no			2.47	1	GCB	-0.387089			NON-GCB	Medium risk	PIM1	SETD1B	UBE2A	CBLB	IKBKB	HIST1H2BC
2273	M			1	1	1	0		no		no	no			0.43	1	ABC	1.71703	Unclassified	2202	NON-GCB	High risk	HIST1H1E	NOTCH2	PIK3CD	PRDM1	HIST1H1E	HIST1H2BC
2279	F			1	1	1	1		no	Complete response	Female	no			1.51	1	Unclassified	0.249016			GCB	Medium risk	HIST1H1E	SPEN	STAT3	JAK1	HIST1H1E	HIST1H2BC
2290	F			1	1	1					Female	no			2.07	1	ABC	1.38933	GCB	732	GCB	High risk	TNFRSF14	GNA13	DUSP2	KLHL6	EZH2	NFKBIE	BCL10	XPO1	FOXP1
2291	M			0	0		0			No response	no	no			5.06	0	GCB	-0.816381			GCB	High risk	MYD88L265P	HIST1H1E	CARD11	BIRC6	MYC	ZFAT	CBLB	IKBKB	CXCR4	HIST1H1E	HIST1H2BC	CBLB	MYC	ZFAT
2300	F					1	0		yes	Complete response	Female	yes	no		0.28	0	ABC	0.931593			NON-GCB	Low risk	MGA	STAT6	ZEB2	MECOM	SYK
2306	F			1	1	1	1				Female	no			0.78	1	ABC	1.13946	Unclassified	2218	NON-GCB	High risk	HIST1H1E	CDKN2A	ATM	MLL3	MYC	GNAS	SETD5	CDKN2A	HIST1H1E	HIST1H2BC
2307	M			1	1	1	1		yes		no	no			1.6	0	ABC	0.549306			NON-GCB	High risk	MYD88L265P	HIST1H1E	SPEN	TAF1	NFKBIA	HIST1H1E	HIST1H2BC	CD22
2450	F	2	Medium	0	1	1	0	0	yes	Complete response	Female	no	no	47	3.41	0	Unclassified	-0.242921				Low risk	MLL2	BCL2	SGK1	STAT6	MTOR	CHD8	PTPN6	MARK1	MYB	CD22	GNAS	MLL2	PTPN6	SGK1	STAT6
2451	M	3	Medium	1	1	1	0	0	yes	Complete response	yes	no	no	52	3.33	0	ABC	1.28171	ABC	3176		Low risk	MGA	GNAS	SETD5
2453	F	3	Medium	0	1	1	0	1	no	Complete response	Female	no	no	62.4	1.89	0	ABC	1.57379				High risk	BCL2	MYD88L265P	PIM1	ARID1A	TNFRSF14	ZNF292	GNAS	CD79B	ETV6	ZFAT	IL16	GOLGA5	CASP8	CIITA	IL16	SOCS1	ZFAT
2455	M	2	Medium	0	1	1	0	0	no	Complete response	no	no	no	57.2	3.18	0	GCB	-0.55678				High risk	MLL2	TP53	NOTCH2	KLHL6	PAX5	CHD8	BTG1	RRAGC	CIITA	NFKB2	PAX5	SOCS1	XPO1
2459	M	3	Medium	0	1	1	0	1	yes	Complete response	no	no	no	65.9	2.6	0	GCB	-1.86877				High risk	HIST1H1E	CARD11	ARID1A	SOCS1	SMARCA4	IRF8	CHST2	RHOA	KRAS
2461	M	1	Low	0	0	1	0	0	no	Complete response	no	no	no	38.1	3.29	0	GCB	-0.464827			GCB	Low risk	ARID1B	SETD1B	SGK1	CD70	ATM	FOXO1	NF1
2462	M	0	Low	0	0	0	0	0	yes	Complete response	no	no	no	55.4	3.74	1	GCB	-1.38798			NON-GCB	Medium risk	BCL2	ARID1A	NOTCH2	DCAF6	FOXO1	BCL2	DCAF6	FOXO1	FOXP1	KLHL14	RB1	XPO1
2468	M	1	Low	0	0	1	0	0	no	Complete response	no	no		46.9	4.96	1	GCB	-0.813699			GCB	Medium risk	TNFRSF14	STAT6	PAX5	PAX5	WAC
2469	F	1	Low	0	1	0	0	0	no	Complete response	Female	no	no	58.6	3.02	1	Unclassified	0.243675			GCB	High risk	BCL2	HIST1H1E	TNFRSF14	TET2	TNFAIP3	FAM5C	MCL1	EP300	MLL3	DCAF6	PTPRK	CDC73	MYB	MYB	TNFAIP3	BCL2	CDC73	DCAF6	FAM5C	MCL1
2470	F	5	High	1	1	1	1	1	no	Complete response	Female	no	yes	75.4	5.34	0	GCB	-1.02528	GCB	648	NON-GCB	High risk	SPEN	ZNF608	TET2	ETS1	BTG1	PTPN6	IKZF3	TAF1	PHF6	CASP8	IKZF3	KRAS
2482	M			1		1	0	1	no		no	yes		72.3	0.1	1	ABC	0.414664			GCB	High risk	MLL2	MYD88L265P	PIM1	TP53	ARID1A	CDKN2A	SMARCA4	BTG2	ZNF608	MCL1	KLHL14	GNAS	BTG1	ETV6	NCOR1	BCL10	PHF6	BTG2	MARK1	XPO1
2483	M	3	Medium	1	0	1	1	0	no	Partial response	no	no	no	55.7	0.5	1	GCB	-1.5825			NON-GCB	High risk	TET2	FAM5C	MSH2	NFKBIA	RHOA	CDC73	MET	CDC73	FAM5C	MET
2522	M	3	Medium	0	1	1	0	1	yes	Complete response	no	no	yes	66.4	0.69	1	ABC	0.643775			GCB	High risk	BCL2	HIST1H1E	PIM1	SPEN	TNFRSF14	SOCS1	SETD1B	MGA	KLHL6	IRF8	MYC	ZEB2	NFKBIE	MARK1	MET	TNFRSF14	BIRC6	DNMT3A	KCMF1	MSH2	MSH6	XPO1
2523	F	1	Low	0	0	0	0	1	no	Complete response	Female	no		77.1	5.75	0	GCB	-0.556704			NON-GCB	Medium risk	CREBBP	BTG2	PTPN6	TMEM30A	JUNB	POU2F2
2524	F			0	0	0	0		no	Complete response	Female	no				1	ABC	0.304159			NON-GCB		TNFRSF14	DUSP2	MEF2B	UBE2A
2525	M	2	Medium	0	1	1	0	0	no	Complete response	no	no		53	5.67	0	ABC	0.978191			NON-GCB	Low risk	MLL2	TNFRSF14	CD79B	NFKB2	RRAGC
2527	M	5	High	1	1	1	1	1	yes		no	no		66.6	0.09	1	Unclassified	0.0670981			NON-GCB	Medium risk
2530	M	1	Low	0	1	0	0	0	no	Complete response	no	no	no	41.5	10.29	0	ABC	1.56496			GCB	Low risk	MLL2	CREBBP	TNFRSF14	ARID1B	IRF8	EP300	BCL7A	TNFRSF14
2532	M			0	1		0	0	yes	Complete response	no	no		41.3	5.63	0	ABC	0.448983			GCB	Low risk	HIST1H1E	MGA	EZH2	EP300	BCL6	TMEM30A	NF1	HIST1H1E	HIST1H2BC
2533	M	3	Medium	0	1	1	0	1	no	Complete response	no	no		65.4	5.53	0	GCB	-0.750033			GCB	Low risk	TNFRSF14	SOCS1	ARID1B	IRF8	TNFAIP3	EZH2	MYC	BCL7A	EBF1	TOX
2534	F	1	Low	0	0	0	0	1	no		Female	no		70.6	0.11	1	GCB	-0.583366			GCB	High risk	MLL2	PIM1	TP53	CHD8	ANKRD17	NCOR1	IKZF3	UBE2A	DICER1	GOLGA5
2539	F	1	Low	0	0	0	0	1	no	Complete response	Female	no	no	67.4	4.32	1	Unclassified	-0.042733			NON-GCB	High risk	MYD88	CREBBP	SPEN	SOCS1	ARID1B	CD70	TMEM30A	SETD5	TIPARP
2542	F	3	Medium	0	1	1	0	1	no	Complete response	Female	no		81.1	2.08	1	GCB	-0.746628			NON-GCB	High risk	HIST1H1E	PIM1	CDKN2A	DUSP2	IRF4	B2M	MCL1	TBL1XR1	KLHL14	CD79B	BCL7A	PRDM1	BCL1	CD58	WAC	ZFX	B2M	CD58	CDKN2A	PRDM1
2548	M	2	Medium	0	1	0	0	1	yes	Complete response	no	no		64	5.24	0	ABC	1.25147				Low risk	DDX10
2550	F	3	Medium	1	1	0	0	1	yes		Female	no		82.7	0.15	1	Unclassified	0.145174			NON-GCB	Medium risk	MLL2	CREBBP	SETD1B	SMARCA4	EBF1	BCL10	CD58
2552	M	1	Low	0	1	0	0	0	no	Partial response	no	no	no	43.8	1.86	1	GCB	-1.57003			GCB	Medium risk	CREBBP	STAT6	ZNF292	IKZF3	IKZF3
2553	F			0	1	0	0		yes	Complete response	Female	no				0	GCB	-0.592584			GCB		MLL2	CREBBP	NOTCH2	NFKBIE	XPO1
2554	M			0	1		0	0	no	Complete response	no	no	no	44.5	10.4	0	Unclassified	0.186666	GCB	-167	GCB	Low risk	MLL2	BCL2	ARID1A	TNFRSF14	SETD1B	STAT6	EZH2	FOXO1	BCL7A	HNRNPU	YY1	CXCR4	CD79B
2559	M	2	Medium	0	0	1	0	1	no	Complete response	no	no		65.3	1.31	1	GCB	-0.545027			GCB	High risk	MLL2	ARID1B	SETD5
2561	F			0	1	0	0		no	Complete response	Female	no				1	GCB	-0.716094			GCB		MLL2	BCL2	PIM1	CREBBP	DUSP2	EZH2	PTPN6	SETD5	CHST2	RHOA	ETV6	KRAS	PTPN6
2565	F	0	Low	0	0	0	0	0	no	Complete response	Female	no		38.6	5	0	ABC	1.9708			NON-GCB	High risk	MLL2	TET2	DDX3X	HRAS
2566	F	2	Medium	0	0	1	0	1	no	Complete response	Female	no	no	75.5	0.49	1	GCB	-1.39379			GCB	Medium risk	EBF1
2570	F	2	Medium	0	1	0	0	1	no	Complete response	Female	no		62.2	4.94	0	GCB	-2.6923	GCB	1116	GCB	High risk	BCL2	CREBBP	TP53	ARID1A	ZNF608	B2M	DCAF6	TMEM30A	CHD1	CDC73	FOXP1	CDC73	DCAF6
2571	M	1	Low	0	0	1	0	0	no	Complete response	no	no		47.7	4.92	0	GCB	-0.549491			NON-GCB	Medium risk	HIST1H1E	CARD11	ACTB	ZFX	ACTB	CARD11
2573	F	1	Low	0	0	0	0	1	no	Complete response	Female	no		65.5	4.88	0	GCB	-0.41088			NON-GCB	Low risk	MLL2	MTOR	ARID5B	PTPN6	ARID5B	B2M	HIST1H1E	HIST1H2BC	IL16	PIK3CD	PTPN6
2575	M			1	1		1	0	yes		no	no		58.9	0.06	1	Unclassified	0.00693071	Unclassified	2067	NON-GCB	Medium risk	TP53	NOTCH2	CD70	IRF4	PAX5	BCL7A	MAP4K4	UBE2A	YY1	IRF4	KRAS	PAX5
2576	M	3	Medium	1	1	1	0	0	yes	No response	no	no	yes	55.5	2.11	1	GCB	-0.408178			NON-GCB	Medium risk	ARID1A	NOTCH2	SMARCA4	IRF4	TNFAIP3	PTPN6	JAK3	JAK1	CD22	FUBP1	KRAS	PTPN6
2577	M			0	1		0	1	no	Complete response	no	no		75.6	1.75	1	ABC	1.22387	GCB	39	GCB	High risk	BCL2	PIM1	CDKN2A	STAT6	PAX5	MECOM	NCOR1	MAP2K1	CD22	CIITA	EBF1	HIST1H1E	HIST1H2BC	IL16	IRF8	PAX5	SGK1	XPO1
2578	F	0	Low	0	0	0	0	0	no	Complete response	Female	no	no	46.1	4.84	0	GCB	-1.58929	GCB	535	GCB	Medium risk	BCL2	MARK1	PTEN	BCL2	FBXW7	KLHL14	TET2	XPO1
2585	F	4	High	1	1	0	1	1	yes		Female	no		74.2	0.16	1	Unclassified	-0.0712588			GCB	High risk	MLL2	ARID1A	GNA13	MGA	STAT6	TNFAIP3	ZNF292	CD58	TOX	RUNX1	TNFAIP3	MLL2	STAT6
2588	F	4	High	1	1	1	0	1	yes		Female	no		79.5	0.09	1	ABC	1.06787			NON-GCB	Medium risk	ZNF608
2591	F	4	High	1	1	1	0	1	no	Partial response	Female	no		84.4	0.4	1	ABC	0.410674	ABC	3271	NON-GCB	High risk	MLL2	MYD88	ARID1A	IRF4	MYC	ZFAT	RARA	CD22	CHD8	HIST1H1E	HIST1H2BC	MYC	NFKBIA	ZFAT
2593	M	2	Medium	0	1	0	0	1	no	Partial response	no	no		63.8	4.42	0	GCB	-0.675447			GCB	Medium risk	BCL2	CARD11	SPEN	SMARCA4	IKBKB	RARA	BCL2	KLHL14
2596	F			0	0	0	0		no	Complete response	Female	no	no			0	GCB	-0.362766			GCB		SPEN
2597	M	2	Medium	0	1	1	0	0	no	Complete response	no	no	yes	47.4	0.9	1	GCB	-1.28326			GCB	Medium risk	MLL2	INO80	NFKBIE
2602	M	2	Medium	0	1	0	0	1	no	Complete response	no	no	no	65.2	6.81	0	GCB	-0.912968			NON-GCB	High risk	IRF4	MSH2	IRF4
2603	F	2	Medium	0	1	0	0	1	no	Complete response	Female	no		76.2	4.31	0	GCB	-0.468888			GCB	High risk	MLL2	BCL2	HIST1H1E	NCOR1	RHOA	BRAF	BTBD3	PIK3R1
2604	F	2	Medium	0	1	0	0	1	yes	Complete response	Female	no		79.1	4.25	0	Unclassified	0.18593			NON-GCB	Low risk	TP53	DUSP2	TBL1XR1	GNAS	BCL6	ZEB2	PIM2	ZEB2
2605	M			0	1	1	0		yes	Complete response	no	no	no			0	GCB	-1.95497			GCB		MLL2	CREBBP	TNFRSF14	EZH2	DDX10	RB1	IKZF3	PTEN	PTEN	RB1	TNFRSF14	BCL6	KLHL14	XPO1
2606	F	2	Medium	0	1	1	0	0	yes	Complete response	Female	no		56.5	4.25	0	GCB	-1.90286			GCB	Medium risk	BCL2	HIST1H1E	TNFRSF14	ZNF608	PIK3CD	DCAF6	BCL7A	MECOM	TIPARP	TNFRSF14	BCL6	CBLB	CHST2	KLHL6	MECOM	TBL1XR1	TIPARP	XPO1
2608	M			0	1		0	1	no	No response	no	no	no	76.3	1.08	1	GCB	-1.2729			GCB	Low risk	MLL2	BCL2	SGK1	ZNF292	PTPN6	NFKBIA	POU2F2	MSH2	MSH6	XPO1
2609	F	1	Low	0	0	1	0	0	no	Complete response	Female	no		50.5	4.19	0	GCB	-0.332442			GCB	Medium risk	CREBBP	CD22
2612	M	1	Low	0	0	0	0	1	no	Complete response	yes	no	no	70.7	5.56	1	ABC	1.22876			NON-GCB	High risk	BCL2	MGA	MYC	KLHL14	BCL2	CBLB	EP300	TBL1XR1
2613	M			0	0		0	0	no	Complete response	no	no	no	51.5	3.26	1	GCB	-1.16408			NON-GCB	Low risk	BCL2	PIM1	CREBBP	TNFRSF14	SETD1B	ZNF608	STAT6	KLHL6	MTOR	EP300	FOXO1	BCL7A	JAK3	JAK1	NFKB2	MTOR	PIK3CD	TNFRSF14
2616	M	4	High	1	1	1	0	1	no	Complete response	no	no	no	80.6	3.62	1	GCB	-0.621683			GCB	High risk	HIST1H1E	PIM1	CREBBP	TP53	TNFRSF14	TNFAIP3	PAX5	ZEB2	EBF1	ZFAT	IKZF3	CD83	NFKBIA	PHF6	HIST1H2BC	TNFAIP3	IL16	PAX5	XPO1
2617	M			0	0	0	0		no	Complete response	no	no				1	GCB	-1.58922			GCB		EP300	PTPN6
2619	M	2	Medium	0	1	0	0	1	no	Complete response	no	no		65	4.02	0	Unclassified	-0.0409792			NON-GCB	Medium risk	MLL2	SOCS1	TNFAIP3	ETS1	BCL7A	IKZF3	RRAGC	KCMF1
2620	F	3	Medium	0	1	1	0	1	no		Female	no		80.8	0.14	1	ABC	0.303698			NON-GCB	High risk	TP53	GNA13	MEF2B	PAX5	XPO1
2622	M	2	Medium	0	1	0	0	1	no	Complete response	yes	no	yes	69.2	3.12	1	ABC	1.54244			NON-GCB	Medium risk	INO80	JAK3
2624	M	2	Medium	0	1	1	0	0	no	Complete response	no	no		49.7	3.99	0	ABC	1.43345			NON-GCB	Low risk	ARID1B	SGK1
2626	M	2	Medium	0	0	1	0	1	yes	Complete response	no	no		60.7	3.97	0	GCB	-1.30828			GCB	High risk	BCL2	PIM1	CREBBP	TNFRSF14	ARID1B	SMARCA4	DUSP2	PIK3CD	B2M	EZH2	MEF2B	MYC	ZBTB7A	RHOA	TMSB4X
2628	M	2	Medium	0	1	1	0	0	no	Complete response	no	no		39.2	3.89	0	GCB	-0.282991			NON-GCB	Medium risk	PHF6	HIST1H2BC	STAT5B	CIITA
2629	M	2	Medium	0	1	0	0	1	no	Complete response	no	no		71.1	3.93	0	ABC	1.35467			NON-GCB	Medium risk	BCL2	DUSP2	ANKRD17	MAGT1	BRAF	BCL2	BCL6	KLHL6	TBL1XR1
2634	M	3	Medium	0	1	1	0	1	yes	Partial response	no	no		82.1	2.81	1	ABC	0.829189			NON-GCB	High risk	MLL2	PIM1	SETD1B	MCL1	DNMT3A	LIN54	DICER1	MCL1	SYK
2635	F	2	Medium	0	0	0	1	1	yes	Complete response	Female	no		69.6	3.83	0	ABC	1.59346			NON-GCB	High risk	GNA13	SMARCA4	CHD8	ANKRD17	CIITA
2636	F	3	Medium	1	1	1	0	0	no	Complete response	Female	no	no	46.6	1.04	1	GCB	-1.62459			GCB	High risk	MLL2	PIM1	SOCS1	GNA13	EZH2	KLHL14	RB1	BCL1	RB1	XPO1
2637	F			0	1	0	0		no	Complete response	Female	no	no			0	GCB	-1.52304			GCB		BCL2	TP53	NFKB2	HRAS	BCL2	TET2
2639	M	2	Medium	0	1	1	0	0	yes	Complete response	no	no		47.9	3.75	0	ABC	0.796142			NON-GCB	High risk	PIM1	CARD11	ARID1B	SMARCA4	CD70	IRF4	MCL1	MLL3	MEF2B	GNAS	TMEM30A	ETV6	STAT3	MAP4K4	ACTB	CD70	ACTB	CARD11	IRF4	MCL1
2640	F	2	Medium	0	1	0	0	1	yes	Complete response	Female	no		63.5	3.73	0	GCB	-1.3633			GCB	Low risk	TNFRSF14	IRF8	EZH2	GOLGA5
2642	M	3	Medium	0	1	1	0	1	yes	Complete response	no	no		69.3	3.73	0	ABC	1.75064			NON-GCB	Medium risk	PIM1	SMARCA4	MEF2B	FOXO1	MECOM	TIPARP	ATR	BCL6	CBLB	CHST2	KLHL6	MECOM	TBL1XR1	TIPARP
2643	F	3	Medium	0	1	1	0	1	no	Complete response	Female	no		61.2	3.73	0	ABC	1.54048			GCB	Medium risk	MYD88L265P	ARID1B	MECOM	ETV6	CBLB	NFKB2	FAS	HRAS	CIITA	IL16	SOCS1
2644	M	3	Medium	1	1	0	0	1	yes	Complete response	no	no		67.8	0.4	1	ABC	1.01609			NON-GCB	Low risk	GNA13	CD70	GNAS	IKZF3	BCL1	TIPARP	FAS
2646	M	4	High	0	1	1	1	1	no	Complete response	no	no	yes	62.3	1.63	1	ABC	2.47466			NON-GCB	High risk	MLL2	MYD88L265P	CDKN2A	SETD1B	JAK3	MSH2	CDKN2A	CD79B
2647	F	3	Medium	0	1	1	0	1	no	Complete response	Female	no		77.9	3.63	0	ABC	0.900519			NON-GCB	Medium risk	BCL2	TNFRSF14	KCMF1	BCL2	KLHL14
2649	M	2	Medium	0	1	0	0	1	yes	Complete response	no	no		74	3.59	0	ABC	0.493545			NON-GCB	Low risk	BCL2	CD70	KLHL6	ZEB2	BCL2	KLHL14
2650	F			0	1	0	0		no		Female	no				0	GCB	-1.69918			GCB		MLL2	BCL2	CARD11	SPEN	TCL1A
2651	F	0	Low	0	0	0	0	0	no	Complete response	Female	no		59.2	3.6	0	ABC	0.332689			NON-GCB	Medium risk	BCL6
2652	M	3	Medium	0	1	0	1	1	no	Complete response	no	no		80	1.75	1	ABC	1.679			NON-GCB	High risk	MYD88L265P	PIM1	CARD11	SOCS1	ZNF608	CHST2	PIM2
2654	M	2	Medium	0	1	0	0	1	no	Complete response	no	no		63.1	3.54	0	GCB	-1.73566	GCB	-37	GCB	Low risk	ARID1A	SOCS1	MGA	DUSP2	KLHL6	SETD2	EZH2	FAM5C	KLHL14	EBF1	S1PR2	XPO1
2655	M	2	Medium	0	1	0	0	1	no	Complete response	no	no	no	85.2	2.83	1	Unclassified	0.148679	Unclassified	2248	NON-GCB	High risk	CARD11	ARID1A	SGK1
2656	M	4	High	1	1	1	0	1	yes	Partial response	no	no		73.7	1.28	1	GCB	-0.325227	GCB	1220	NON-GCB	Medium risk	TMEM30A	PRDM1
2657	M	1	Low	0	0	0	0	1	yes	Complete response	no	no		74	3.45	0	Unclassified	-0.113993			NON-GCB	Medium risk	TP53	PTPRK	TOX	KRAS
2659	M	1	Low	0	0	0	0	1	no	Complete response	yes	no		85.6	3.36	0	ABC	2.84			NON-GCB	Low risk	CREBBP	GNAS	NFKBIE	HRAS
2660	M	1	Low	0	0	0	0	1	no	Complete response	no	no		71.4	3.35	0	Unclassified	-0.103583	GCB	1419	GCB	Medium risk	BCL2	MEF2B	MAGT1	BCL2	KLHL14
2663	F	2	Medium	0	0	1	1	0	yes	Complete response	Female	no		47.8	3.33	0	ABC	1.12719			NON-GCB	Low risk	CREBBP	TNFAIP3	ETS1	DDX10	PAX5	RB1	ZEB2	ATM	CDKN2A	DDX10	ETS1	PAX5
2664	F	2	Medium	0	1	0	0	1	yes	Complete response	Female	no	no	73.6	0.54	1	GCB	-1.25824	GCB	438	GCB	Medium risk	CREBBP	TNFRSF14	GNA13	CHD8	EBF1	CCND3	PTPRK
2666	F	4	High	1	1	1	0	1	yes	Complete response	Female	no	no	60.4	0.67	1	ABC	1.10044			NON-GCB	Low risk	MLL2	SGK1	MEF2B	JAK3	ETV6	CHD1	IL16	UBR5	FBXW7	HNRNPD	POU2F2	CD22
2667	M	1	Low	0	0	0	0	1	no	Complete response	yes	no		74.6	3.24	0	ABC	0.78938			NON-GCB	Medium risk	MLL2	SMARCA4
2669	F			0	0	0	0		no	Complete response	Female	no				0	GCB	-1.82357			GCB		ARID1A	TNFRSF14	STAT6	EZH2	BCL7A	DDX3X	JAK1	RHOA	HNRNPU
2673	F	2	Medium	0	0	1	0	1	no	Complete response	Female	no		69.9	3.14	0	Unclassified	-0.129095	GCB	1216	GCB	High risk	CARD11	MAGT1
2675	F			0	0	1	0		yes	Complete response	Female	no	no			1	Unclassified	0.108735			GCB		BCL2	MYC	ANKRD17	ZFAT	NFKBIE	MET	PIK3R1	MET	MYC	ZFAT
2676	M	0	Low	0	0	0	0	0	no	Complete response	no	no		31.3	3.1	0	ABC	0.337603			GCB	Medium risk	ZNF608	KLHL6	ACTB	IKBKB	MAGT1
2677	F	4	High	0	1	1	1	1	no	Complete response	Female	no		70.4	3.04	0	GCB	-0.847745			GCB	Low risk	MLL2	BCL2	CARD11	TNFRSF14	SOCS1	B2M	ARID5B	EZH2	ETS1	MEF2B	MECOM	1	FAS	S1PR2	CXCR4	TNFRSF14
2678	F	3	Medium	0	1	1	0	1	yes	Complete response	Female	no		75.7	3.01	0	GCB	-0.825434			GCB	Low risk	MLL2	CREBBP	STAT6	B2M	TNFAIP3	PAX5	POU2F2	B2M	PAX5	XPO1
2680	M	1	Low	0	0	0	0	1	no	Complete response	no	no		66.4	3.06	0	Unclassified	-0.158678			GCB	Medium risk	MLL2	PIM1	SOCS1	CD70	IRF8	CHD8	CD83	BCL1	1	MYB	CD70
2681	M	3	Medium	0	0	1	1	1	no	Complete response	no	no		62.4	2.95	0	ABC	1.74135			NON-GCB	High risk	MYD88	CDKN2A	MGA	TET2	B2M	EBF1	SETD5	1	NFKB2	FAS	MAGT1	CDKN2A	JUNB	IL16	MAP2K1	SF3B1
2684	F	3	Medium	0	1	1	0	1	no	Complete response	Female	no		73.5	2.89	0	GCB	-1.68998			GCB	Medium risk	BCL2	NOTCH2	SETD1B	PIK3CD	ZNF292	KLHL14
2685	F			0	1		1	1	yes		Female	no		77.2	0.14	1	ABC	1.38818			NON-GCB	High risk	SPEN	STAT6	BTG1	YY1	YY1	B2M	BTG1	STAT6
2687	M	1	Low	0	0	0	0	1	no	Complete response	yes	no		69.5	2.85	0	ABC	1.78532	ABC	3818	NON-GCB	High risk	MYD88L265P	HIST1H1E	PIM1	ARID1A	CDKN2A	SETD1B	KLHL14	IKZF3	IL16	CHST2	PIM2	CDKN2A	BCL6
2688	M	3	Medium	0	1	1	0	1	yes	Complete response	no	no	yes	78.4	1.88	1	ABC	0.869528			NON-GCB	High risk	MLL2	SPEN	DCAF6	NFKBIE	DCAF6
2689	M	3	Medium	0	1	1	0	1	yes	Complete response	no	no		67.1	2.87	0	ABC	2.11724	ABC	3588	NON-GCB	Medium risk	MYD88	BCL10
2690	F			0	0		0	0	no	Complete response	Female	no		55.1	2.9	0	ABC	0.349021			NON-GCB	Low risk	MYD88L265P	HIST1H1E	PIM1	CREBBP	CARD11	NOTCH2	SMARCA4	ZNF608	TBL1XR1	ZEB2	CD58	NOTCH2
2691	M	1	Low	0	0	0	0	1	no	Complete response	no	no		66	2.83	0	GCB	-1.59419			GCB	High risk	CREBBP	CARD11	SETD5	ACTB	MET	ACTB	BRAF	CARD11	EZH2	MET	MLL3
2692	F			0	1	0	0		no	Complete response	Female	no	no			1	Unclassified	-0.068279			NON-GCB		MLL2	CREBBP	CARD11	CD70	DNMT3A	MECOM	RRAGC	RUNX1
2696	M	1	Low	1	0	0	0	0	no	Complete response	no	no		34.6	2.64	0	GCB	-1.17024			GCB	Low risk	CREBBP	SPEN	TNFRSF14	CDKN2A	IRF8	B2M	FAM5C	DCAF6	RB1	MECOM	EBF1	NFKBIE	CDC73	TNFRSF14	CBLB	CDC73	DCAF6	FAM5C	FOXP1	MECOM	SETD5	TGFBR2
2697	M	0	Low	0	0	0	0	0	no	Complete response	no	no		33.3	2.76	0	ABC	2.11624				High risk	HIST1H1E	SMARCA4	MGA	ZNF292	HIST1H1E	HIST1H2BC
2698	M	5	High	1	1	1	1	1	no	Complete response	no	no	no	69.2	2.8	0	ABC	2.01427	ABC	3733		High risk	MYD88L265P	HIST1H1E	SPEN	SETD1B	ZNF292	BTG1	MAP4K4	TIPARP	MAP2K1	BTBD3	ATR	CBLB	CHST2	FOXP1	GNAI2	MYD88	RHOA	SETD2	SETD5	TGFBR2	TIPARP
2699	F	4	High	0	1	1	1	1	no	Complete response	Female	no	no	83.8	0.97	1	ABC	0.403266			GCB	High risk	PIM1	SPEN	SOCS1	B2M	MLL3	TMEM30A	NFKBIA	HNRNPU	CIITA	XPO1
2700	M	4	High	1	1	1	1	0	yes	Complete response	no	no		9.4	2.6	0	GCB	-0.840699			GCB	Medium risk	CARD11	TET2	NFKBIE	PRDM1	GNAI2	FUBP1
2704	M	3	Medium	0	1	0	1	1	no	Partial response	no	no	no	63.3	1.95	1	GCB	-1.71244	GCB	-286	GCB	High risk	BCL2	GNA13	ZNF292	NFKB2	FAS	PTEN	PIK3R1	FAS	NFKB2	PTEN	BCL2	KLHL14
2705	M	3	Medium	1	1	0	1	0	yes	Complete response	no	no		52.9	2.35	0	ABC	0.880467			NON-GCB	Medium risk	IRF4	UBE2A
2706	M	4	High	1	1	1	0	1	yes	Complete response	no	no	yes	64.5	0.81	1	ABC	1.16449			NON-GCB	Medium risk	TP53	ARID1B	MGA	ETS1	MAP4K4	ETS1
2707	M	3	Medium	1	0	1	0	1	yes	Complete response	no	no		74.4	2.21	0	ABC	1.45651			NON-GCB	Low risk	MYD88	HIST1H1E	PIM1	TP53	ARID1A	SETD1B	IRF4	ETS1	DDX10	CD79B	BCL7A	ZBTB7A	ATM	BIRC6	CBLB	DDX10	ETS1	FOXP1	MSH2	MSH6	XPO1
2709	F	2	Medium	1	0	0	0	1	yes	Complete response	Female	no	yes	84.8	0.59	1	GCB	-1.20709			GCB	Low risk	ARID1A	TNFRSF14	SGK1	DUSP2	KLHL6	MTOR	PIK3CD	SETD2	TET2	CHD8	DNMT3A	NFKBIA	CD58	HNRNPU	TCL1A	CASP8	TNFRSF14	CIITA	CREBBP	IRF8	SOCS1
2713	M	2	Medium	1	0	1	0	0	yes	Complete response	no	no		54.4	1.18	0	Unclassified	-0.20445			GCB	Low risk	MLL2	HIST1H1E	NOTCH2	SGK1	STAT6	IRF4	MCL1	MLL3	CHD8	PTPN6	JAK3	CCND3	ETV6	KRAS	MLL2	PTPN6	STAT6	XPO1
2714	M	5	High	1	1	1	1	1	yes		no	no		64.6	0.01	0	GCB	-0.57154			GCB	Low risk	MLL2	MTOR	RB1	MECOM	JAK1	DICER1
2715	F	3	Medium	0	1	0	1	1	no	Complete response	Female	no	no	80.6	3.76	0	GCB	-1.60809			GCB	High risk	BCL2	HIST1H1E	CREBBP	TP53	ANKRD17	CHD1	MAP4K4
2716	M	1	Low	0	1	0	0	0	no	Complete response	no	no	no	45.2	4.65	0	ABC	0.813343			NON-GCB	Medium risk	MLL2	NOTCH2	UBE2A	CD58	TMSB4X
2718	F	2	Medium	0	1	1	0	0	yes	Complete response	Female	no		39.1	4.08	0	Unclassified	-0.0477427				Medium risk	MLL2	HIST1H1E	CARD11	BIRC6	INO80	UBR5	GNAI2	HIST1H1E	HIST1H2BC
2719	M	2	Medium	1	1	0	0	0	yes	Complete response	no	no		47.1	4.42	0	Unclassified	0.217096			GCB	Medium risk	MLL2	PIK3CD
2720	M	3	Medium	0	1	1	1	0	no	No response	no	no		49	2.21	1	ABC	0.946217			GCB	High risk	TP53	ARID1A	MYC	PTPN6	ZFAT	TAF1
2725	M	0	Low	0	0	0	0	0	no	Complete response	no	no		50.5	2.01	0	ABC	1.17976	ABC	2938	NON-GCB	Medium risk	MYD88L265P	TP53	BIRC6	TBL1XR1	JUNB
2727	F	2	Medium	0	1	1	0	0	yes	Complete response	Female	no		54.3	4.04	0	ABC	0.443951			GCB	High risk	MLL2	MYD88L265P	HIST1H1E	PIM1	SPEN	TET2	CD83	PIM2
2728	F	4	High	1	1	0	1	1	yes	No response	Female	no		62.4	0.99	1	ABC	1.28501			NON-GCB	High risk	HIST1H1E	TP53	IRF8	DDX10
2758	M	3	Medium	0	1	0	1	1	no	Complete response	no	no		79	0.33	1	ABC	0.648255			NON-GCB	High risk	SMARCA4	DNMT3A	ATR
2761	M	3	Medium	0	1	1	0	1	no	Complete response	no	no		67	1.22	1	GCB	-0.577154	GCB	978	GCB	Medium risk	MLL2	MEF2B	NFKB2	ZFX	SYK	XPO1
2764	M	3	Medium	1	1	0	1	0	yes	Complete response	no	no		35.3	2.62	0	Unclassified	-0.189298			NON-GCB	Medium risk	SOCS1	STAT6	IRF4	ARID5B	RB1	NFKBIE	PTPRK	NFKBIA	BCL1	PHF6	WAC	HIST1H2BC	HIST1H1E	HIST1H2BC	IRF4
2765	M	4	High	1	1	1	1	0	yes	Complete response	no	no		33.4	5.49	0	ABC	0.252921				Medium risk	MLL2	SOCS1	ZNF292	EP300	NFKBIE	PRDM1	NFKB2
2767	M	3	Medium	0	1	1	1	0	yes	Complete response	no	no		48.4	3.82	0	ABC	1.91705	ABC	3557	GCB	Low risk	MYD88L265P	ATM	SETD2	FAM5C	TBL1XR1	ETV6	POU2F2	BCL6
2768	F	1	Low	0	0	1	0	0	no	No response	Female	no		35.8	1.08	1	Unclassified	-0.16874			NON-GCB	Medium risk	HIST1H1E	SMARCA4	ATM	STAT6	TMEM30A	ATR	LIN54	CREBBP
2769	F	2	Medium	1	0	1	0	0	no	Partial response	Female	no		46.2	0.36	1	GCB	-0.408794			NON-GCB	Medium risk	MLL3	INO80	WAC
2770	M	3	Medium	0	1	1	1	0	yes	Complete response	no	yes		38.4	3.33	0	ABC	0.42212			NON-GCB	Medium risk	MLL2
2771	M	4	High	1	1	0	1	1	yes		no	no		69.1	0.24	1	GCB	-0.269857	GCB	1132	NON-GCB	High risk	SETD2	PAX5	NCOR1
2772	F	3	Medium	1	0	1	0	1	no	Complete response	Female	no		74.9	0.45	1	GCB	-0.451547			GCB	High risk	NOTCH2	BIRC6	TBL1XR1	DCAF6	DDX10	DNMT3A	TMEM30A	ZBTB7A
2773	M	4	High	0	1	1	1	1	yes	Complete response	no	no		63.9	5.87	0	ABC	0.747574			GCB	Medium risk	TNFRSF14	NOTCH2	ARID1B	TNFAIP3	JAK3	UBE2A	BCL10
2775	M	1	Low	0	0	1	0	0	no	Complete response	no	no		14.7	5.49	0	GCB	-0.660659	GCB	1456	NON-GCB	Low risk	ARID1A	ARID1B	STAT6	ZNF292	GNAS	INO80	ATR	JAK1	UBR5
2776	F	3	Medium	0	1	0	1	1	no	Complete response	Female	no		69.7	0.47	0	GCB	-0.630235			NON-GCB	Medium risk	HIST1H1E	SPEN	STAT6	PIK3CD	ZFX	HIST1H1E	HIST1H2BC
2777	M	3	Medium	0	1	1	1	0	no	Complete response	no	no		48.8	3	0	ABC	1.26117	ABC	3238	NON-GCB	High risk	MLL2	MYD88	HIST1H1E	DUSP2	PIK3CD	TET2	EBF1	PIM2	HRAS
2778	M	3	Medium	0	1	1	1	0	no	Complete response	no	no		54.6	2.03	0	Unclassified	0.147553	GCB	1798	GCB	Low risk	MLL2	TP53	DUSP2	IRF4	JAK3	CHD1	PHF6	BRAF	CCND3	HIST1H1E	HIST1H2BC	IRF4	PIM1	RB1
2779	F	2	Medium	1	0	1	0	0	yes	Complete response	Female	no		26.9	1.86	0	GCB	-1.52514	GCB	547	GCB	Low risk	HIST1H1E	CREBBP	SOCS1	IRF8	B2M	TNFAIP3	FAM5C	CHD8	ATR	NFKBIE	NF1	JUNB	HNRNPU	TOX
2781	F	1	Low	0	0	1	0	0	no	Complete response	Female	no		53.6	1.83	0	GCB	-1.27248	GCB	752	GCB	Low risk	MLL2	TP53	TNFRSF14	NOTCH2	GNA13	SGK1	PIK3CD	TET2	TBL1XR1	PAX5	EBF1	IKZF3	DDX3X	SETD5	CHST2	CD58	XPO1
2783	M	0	Low	0	0	0	0	0	no	Complete response	no	no		33.7	1.74	0	GCB	-1.39693	GCB	-105	GCB	High risk	CARD11	DNMT3A	UBE2A	DDX3X	XPO1
2784	M	5	High	1	1	1	1	1	yes	Partial response	no	no		60.8	0.55	1	ABC	1.41398	ABC	3648	NON-GCB	High risk	MLL2	BCL2	MYD88L265P	PIM1	CDKN2A	SMARCA4	MGA	B2M	GNAS	CD79B	ETV6	MSH2	PIM2	RARA	RUNX1	B2M	CDKN2A	BCL2	KLHL14
2785	F	2	Medium	1	0	1	0	0	no	Complete response	Female	no		50.5	1.72	0	GCB	-0.265641			GCB	Low risk	MLL2	ARID1B	ZNF608	KLHL6	ARID5B	MCL1	MCL1
2786	M	4	High	1	1	1	1	0	no	Complete response	no	no		29.5	1.55	0	GCB	-1.19533			GCB	Low risk	MLL2	DUSP2	B2M	EZH2	BTG1	EBF1	1	MET	TMSB4X	BTG1	MET
2788	F	5	High	1	1	1	1	1	yes	No response	Female	no		70.6	10.4	1	GCB	-0.970357	GCB	328	GCB	High risk	MLL2	NOTCH2	SETD1B	TNFAIP3	BTG1	NCOR1	TAF1	NFKBIA	PHF6	HIST1H2BC	TCL1A	XPO1
2789	F	0	Low	0	0	0	0	0	no	Complete response	Female	no		50.8	1.2	0	GCB	-1.02756	GCB	332	GCB	Low risk	PIM1	SGK1	CD70	ZNF292	FOXO1	BCL6	CD70
2790	M	4	High	1	1	1	1	0	yes	Complete response	no	no		58	1.28	0	Unclassified	-0.0725369			GCB	Medium risk	MLL2	BCL2	SETD1B	SMARCA4	ZNF292	FAM5C	CCND3	DDX3X	RHOA	GNAI2	SMARCA4	BCL2	KLHL14
2791	M	1	Low	0	1	0	0	0	no	Complete response	no	no		15.1	1.32	0	Unclassified	0.173026				Medium risk	TET2	ANKRD17	RRAGC	WAC
2792	F	1	Low	0	0	0	0	1	no	Complete response	Female	no		93.4	1.13	0	ABC	2.43046			GCB	High risk	MLL2	MYD88L265P	PIM1	ARID1A	CDKN2A	SETD1B	TNFAIP3	EZH2	FAM5C	PTPN6	ETV6	CDKN2A
2805	M	1	Low	0	1	0	0	0	no	Complete response	no	no	no	50.3	4.17	1	GCB	-0.941492				High risk	GNA13	MGA	BIRC6	IRF8	SETD2	ZNF292	FAM5C	CHD8	NCOR1	MSH2	ATR	CD58	CBLB	POU2F2
2808	F	1	Low	0	0	0	0	1	no	Complete response	Female	no	no	68.6	3.75	0	ABC	0.376391				High risk	MYD88	PIM1	MGA	DUSP2	BTG2	TNFAIP3	ZNF292	FAM5C	CD79B	FOXO1	TMEM30A	ANKRD17	MSH2	STAT3	PIK3R1	NFKBIE
2809	M	0	Low	0	0	0	0	0	no	Complete response	no	yes	no	27.1	3.75	0	GCB	-1.02227				Low risk	MYD88	ZNF608	KLHL6	XPO1	XPO1
2810	F	1	Low	0	0	1	0	0	no	Complete response	Female	no	no	59.2	3.76	0	ABC	0.301441	ABC	2754		Low risk	SMARCA4	BTG2	ZEB2
2812	F			0	0		0	1	yes	Complete response	Female	no	no	69.9	1.48	0	ABC	2.06402				Low risk	MLL2	BCL2	MTOR	DDX10	BCL2	DDX10
2813	M	1	Low	0	1	0	0	0	yes	No response	no	no	no	51.3	0.38	1	GCB	-1.26644				Medium risk	SPEN	IRF8	DICER1
2815	F	2	Medium	0	1	1	0	0	yes	Complete response	Female	no	no	51.2	3.39	0	ABC	0.764403	Unclassified	2358		Medium risk	NOTCH2	CD70	PIK3CD	SETD2	EP300	TMEM30A
2816	M	0	Low	0	0	0	0	0	no	Complete response	no	no	no	36.4	3.28	0	GCB	-1.6523				Low risk	MYD88	ZNF608	KLHL6	ETS1	PRDM1	NFKBIA	TMSB4X	GNAI2	ETS1	XPO1
2818	F	3	Medium	1	1	0	0	1	no	Complete response	Female	no	no	88	1.04	1	ABC	0.507096	GCB	1549		Low risk	CREBBP
2819	F	1	Low	0	0	0	0	1	no	Complete response	Female		no	78.7	3.35	0	ABC	0.739093				High risk	MYD88L265P	PIM1	DUSP2	MCL1	EP300	CD79B	CIITA	TGFBR2
2820	F	3	Medium	1	1	0	0	1	yes	Partial response	Female	no	no	71.5	0.88	1	GCB	-1.55229				Low risk	PIM1	TNFRSF14	GNA13	SGK1	MGA	BIRC6	BCL7A	ANKRD17	DDX3X	CD58	CIITA	XPO1
2821	F	0	Low	0	0	0	0	0	no	Complete response	Female	no	no	51.3	2.76	0	GCB	-2.0572				Low risk	TNFRSF14	EZH2	ZNF292	CDC73	TOX
2823	M	1	Low	0	1	0	0	0	no	Complete response	no	no	no	54.4	3.11	0	GCB	-1.52477				High risk	MLL2	TP53	TNFRSF14	STAT6	FBXW7
2824	M	2	Medium	0	1	0	0	1	yes	Complete response	no	no	no	63.1	2.93	0	ABC	0.341163				High risk	MLL2	MYD88	TP53	ATM	B2M	ZEB2	CD83
2826	M			0	1		0	1	yes	Complete response	no	no	no	61.7	2.6	0	GCB	-0.835658				Low risk	KLHL6	BCL6	CHD1	PTPRK	FAS	MAP2K1	FAS
2827	M	1	Low	0	0	0	0	1	no	Complete response	no	no	no	73.7	1.7	0	GCB	-1.49811				Low risk	MLL2	BCL2	HIST1H1E	SOCS1	NOTCH2	GNA13	CD70	KLHL6	SETD2	ANKRD17	NFKBIA	CD70	BIRC6	DNMT3A	KCMF1	MSH2	MSH6	XPO1
2828	M	0	Low	0	0	0	0	0	no	Complete response	no	no	no	18.4	1.55	0	GCB	-1.8402				High risk	SOCS1	MGA	TNFAIP3	ETS1	DDX10	BTG1	NCOR1	ATR	GOLGA5	TNFAIP3	ATM	DDX10	ETS1	XPO1
2829	F			0	0	0	0		no	Complete response	Female	no	no		2.64	0	GCB	-0.888807				High risk	CREBBP	MLL3	DCAF6	GOLGA5
2830	M			0	1	1	0		no	Complete response	no	no	no		0.72	1	ABC	1.63833				High risk	BCL2	CREBBP	TP53	SETD1B	BIRC6	TNFAIP3	EP300	MECOM	TIPARP	TNFAIP3	ATR	BCL2	BCL6	CBLB	CHST2	KLHL6	MECOM	TBL1XR1	TIPARP
2831	M			0	0		0	0	yes	No response	no	no	no	52.2	2.58	0	ABC	1.02001				High risk	MLL2	TNFRSF14	BIRC6	TNFAIP3	ARID5B	FAM5C	EP300	MEF2B	TNFAIP3	NFKBIE
2832	M			0	1		0	1	yes	No response	no	no	no	78	1.28	1	GCB	-1.05161				High risk	BCL2	HIST1H1E	PIM1	CREBBP	TNFRSF14	SOCS1	SMARCA4	SGK1	ZNF608	ETS1	EP300	MEF2B	MYC	FOXO1	ZFAT	NF1	CBLB	HNRNPU	IRF8	MYC	SOCS1	XPO1	ZFAT
2833	M	2	Medium	0	1	1	0	0	no	Complete response	no	no	no	52.3	2.42	0	GCB	-0.922118	GCB	1830		Medium risk	CREBBP	TP53	IKZF3	NOTCH2
2834	F	3	Medium	1	1	0	0	1	no	Complete response	Female	no	no	67	2.35	0	GCB	-2.18469	GCB	-721		High risk	HIST1H1E	SETD1B	GNA13	ATM	B2M	EZH2	EP300	BCL6	S1PR2
2837	M	1	Low	0	1	0	0	0	no	Complete response	no	no	no	28.7	2.33	0	GCB	-1.6559	GCB	254		Low risk	CREBBP	MGA	IRF8	GNAS	DDX3X	CCND3
2838	M	0	Low	0	0	0	0	0	no	Complete response	no	no	no	56.9	1.94	0	Unclassified	-0.229608				Low risk	MLL2	MYD88	HIST1H1E	SPEN	TP53	SMARCA4	ATM	MTOR	BIRC6	SETD2	TET2	TNFAIP3	FAM5C	EP300	GNAS	INO80	CHD8	FOXO1	ZEB2	ANKRD17	ETV6	NCOR1	MSH2	ATR	CHD1	NFKBIE	TAF1
2839	M	4	High	1	1	1	1	0	yes	Complete response	no	no	no	59.7	1.8	0	GCB	-1.29418	GCB	251		Medium risk	HIST1H1E	TP53	DUSP2	DDX10	IKZF3	RHOA	POU2F2	ATM	DDX10
2840	M	1	Low	0	0	0	0	1	yes	Complete response	no	no	no	67.4	1.78	0	GCB	-0.394686	GCB	1203		Medium risk	BCL2	SETD1B	ZNF608	KLHL6	MAGT1	BCL2	KLHL14
2841	M	1	Low	0	0	0	0	1	no	Complete response	no		no	71.7	1.49	0	ABC	0.366059				Medium risk	MLL2	B2M
2843	F	0	Low	0	0	0	0	0	no	Complete response	Female	no	no	56.4	1.6	0	ABC	0.477453				Medium risk	IL16
2844	M	2	Medium	0	1	1	0	0	yes	Complete response	no	no	no	3.1	1.73	0	GCB	-0.387674				Medium risk	FOXO1	BCL6
2865	M	3	Medium	1	1	0	1	0	no	Complete response	yes	no	yes	50.2	6.08	0	ABC	0.406875	ABC	2484	GCB	Medium risk	MTOR	INO80	JAK3	FOXO1
2867	F	3	Medium	1	0	1	0	1	yes	Complete response	Female	no		61	5.74	0	ABC	1.65769			NON-GCB	High risk	BCL2	SPEN	KLHL6	TMEM30A	ETV6	PRDM1	BCL2	BCL6	KLHL14
2871	M	4	High	1	1	1	1	0	yes	Partial response	no	no		53.7	0.16	1	ABC	1.06413			NON-GCB	Medium risk	MYD88	SETD1B	IRF8	TET2	JAK3	XPO1	HNRNPD
2872	M	4	High	1	1	1	1	0	yes	Complete response	no	no	no	30.1	6.89	0	GCB	-0.95151			GCB	Low risk	MLL2	CARD11	TP53	SMARCA4	ZNF608	B2M	ETS1	ZNF292	DDX10	NF1	UBE2A	JUNB	SF3B1	CASP8	ATM	DDX10	ETS1
2873	M	3	Medium	0	1	0	1	1	no	Complete response	no	yes		64.4	2.72	0	GCB	-0.843913			NON-GCB	Low risk	SGK1	STAT3	RUNX1
2874	M	5	High	1	1	1	1	1	no		no	no		67.7	0.07	1	GCB	-1.08281			GCB	High risk	ARID1A	NOTCH2	DUSP2	BTG2	STAT6	BIRC6	TET2	MCL1	MEF2B	PTPN6	CDC73	SYK	CDC73	KRAS	MCL1	NFKB2	PTPN6	STAT6	XPO1
2877	M	2	Medium	0	1	0	1	0	yes	Complete response	no	no		46.6	4.85	0	ABC	1.80883			NON-GCB	High risk	PIM1	MLL3	MECOM	GOLGA5	TIPARP	XPO1	ATR	BCL6	CHST2	FOXP1	KLHL6	MECOM	TBL1XR1	TIPARP
2878	F	5	High	1	1	1	1	1	yes	Partial response	Female	no	no	80.1	0.93	1	Unclassified	-0.192333				Medium risk	MLL2	ATM	ZNF608	SETD2	ARID5B	DDX10	JAK3	JAK1	ARID5B
2879	M	2	Medium	0	1	0	0	1	no	Complete response	yes	no		77.2	5.52	0	ABC	1.06762	ABC	2743	NON-GCB	High risk	MLL2	MYD88L265P	PIM1	CD70	BTG2	ZNF608	MTOR	FAM5C	PIM2	CD58	TOX	CD70	TOX	BTG2	FAM5C
2881	M	5	High	1	1	1	1	1	yes	Complete response	no	no	no	62.9	1.11	1	Unclassified	0.0836098			GCB	Medium risk	MLL2	STAT6	MLL3	DDX10	FOXO1	IL16	MET
2882	F	5	High	1	1	1	1	1	yes	Complete response	Female	no	yes	79.6	1.97	1	GCB	-1.28825			GCB	High risk	CREBBP	CARD11	TP53	NOTCH2	STAT6	TET2	MCL1	BCL7A	CD58	S1PR2	MAP2K1	CARD11	MCL1	UBR5	WAC
2884	M	2	Medium	0	1	0	1	0	yes	Complete response	no	no		59	3.88	0	Unclassified	0.0909087			GCB	Medium risk	ATM	PIK3CD	MYC	ZBTB7A	NFKB2	MET	MET
2886	F	0	Low	0	0	0	0	0	no	Complete response	Female	no		54.9	4.38	0	Unclassified	0.0509281			GCB	Medium risk	PIM1	ZNF608	PIK3CD	RB1	FOXP1
2887	F	2	Medium	1	0	0	0	1	no	Complete response	Female	no		63	3.52	0	GCB	-1.12836			GCB	Low risk	STAT6	EZH2	MLL3	RB1	UBR5	FOXP1	MLL2	STAT6	XPO1
2888	F	2	Medium	0	0	1	0	1	no	Complete response	Female	no		85.3	1.49	1	ABC	2.3195	ABC	3925	NON-GCB	High risk	MYD88L265P	PIM1	CARD11	BCL7A	PIM2	TOX	TMSB4X	FUBP1	POU2F2
2889	M	3	Medium	1	0	1	0	1	no		no	no		73.1	0.37	0	GCB	-0.850178			GCB	High risk	MLL2	BCL2	PIM1	CARD11	TP53	CD79B	ACTB	MET	ACTB	BCL2	BRAF	CARD11	EZH2	KLHL14	KRAS	MET	MLL3
2891	F	1	Low	1	0	0	0	0	yes		Female	no		54.4	4.71	0	GCB	-0.326983	GCB	1291	GCB	Medium risk	ARID1A	ZNF292	ZBTB7A	JAK1	MSH6
2892	F	5	High	1	1	1	1	1	no	Partial response	Female	no	yes	66.7	0.44	1	GCB	-0.836502			GCB	Medium risk	HIST1H1E	SOCS1	STAT6	CHD8	STAT3	WAC	HIST1H1E	HIST1H2BC	STAT6
2893	M	3	Medium	0	1	1	1	0	yes	Complete response	no	no		39.2	1.97	0	ABC	0.402712			NON-GCB	Medium risk
2894	F	3	Medium	0	1	0	1	1	yes	Complete response	Female	no	no	78.3	2.4	0	Unclassified	-0.248738			NON-GCB	Medium risk	MTOR	PAX5	HIST1H2BC
2895	M	1	Low	0	0	1	0	0	yes	Partial response	no	no		57.1	1.73	0	ABC	1.5921			NON-GCB	Medium risk	HIST1H1E	TP53	MGA	MTOR	CD58	MYB	HIST1H1E	HIST1H2BC	PIM1
2897	F	4	High	1	1	1	1	0	yes	Complete response	Female		yes	40.8	1.87	1	ABC	1.81157			NON-GCB	High risk	MYD88L265P	MYD88	PIM1	CDKN2A	IRF8	ARID5B	ETS1	MLL3	DDX10	KLHL14	BTG1	UBE2A	CDKN2A	ATM	DDX10	ETS1
2898	M	4	High	1	1	0	1	1	yes	Complete response	no	no		72.7	2.32	0	GCB	-0.541198			GCB	High risk	MLL2	BCL2	HIST1H1E	SGK1	ATM	ATR	BCL10	TMSB4X	SGK1
2899	F	4	High	1	1	1	0	1	yes	Complete response	Female	no	yes	72.3	1.2	1	GCB	-2.87148	GCB	-859	GCB	High risk	MLL2	CREBBP	GNA13	PIK3CD	RB1	BTG1	LIN54	RB1	BTG1
2900	M	4	High	1	1	1	1	0	yes	Complete response	no	no		42.8	3.56	0	GCB	-1.19429			GCB	Low risk	TP53	GNA13	IRF8	EZH2	MYC	DNMT3A	NFKBIE	MSH6
2901	M	3	Medium	0	1	0	1	1	no	Complete response	no	no		71	1.34	0	GCB	-0.851636			GCB	Low risk	MLL2	HIST1H1E	SOCS1	GNA13	SGK1	BTG2	KLHL6	ZNF292	FOXO1	CD83	CHST2
2902	F	2	Medium	1	0	0	0	1	no		Female	no		74.4	0.14	1	GCB	-0.601868			GCB	Medium risk	CARD11	TET2	EP300	CDC73
2903	M	3	Medium	0	1	0	1	1	no		no	no		68.8	0.42	0	GCB	-0.623589			NON-GCB	Low risk	MLL2	BCL2	PIM1	CREBBP	ARID1A	SOCS1	CDKN2A	FAM5C	CHD1	BCL1	MET	KCMF1	XPO1
2905	F	2	Medium	0	0	0	1	1	no	Complete response	Female			75	1.5	0	GCB	-0.672556	GCB	707	GCB	Low risk	BCL2	B2M	ARID5B	EZH2	MLL3	GNAS	BTG1	FOXO1	JAK3	MECOM	EBF1	SETD5	RRAGC	FAS	CIITA	MSH6
2908	M	4	High	0	1	1	1	1	yes	Complete response	no	no		64.6	2.13	0	ABC	1.32506	ABC	3288	GCB	High risk	TP53	ARID1A	NOTCH2	MYC	TBL1XR1	DDX10	RB1	BCL1	GNAI2	DDX10	NCOR1
2909	F	5	High	1	1	1	1	1	yes		Female	no		64.6	0.46	1	GCB	-0.972329			NON-GCB	High risk	CDKN2A	B2M	ZNF292	EBF1	NCOR1	MSH2	CDKN2A
2910	M	3	Medium	1	1	1	0	0	no	No response	no	no	no	57.6	1.18	1	ABC	0.628974			NON-GCB	High risk	SPEN	NOTCH2
2912	M			0	1		0	0	yes	Partial response	no	no	no	50.1	2.32	1	Unclassified	0.228626				High risk	PIM1	KLHL6	FAM5C	ZBTB7A	SETD5	CHST2	HRAS	B2M
2915	F	1	Low	0	0	0	0	1	no	Complete response	Female	no		66.1	0.52	0	Unclassified	0.219398	Unclassified	1980		High risk	SPEN	NOTCH2	PIK3CD	DNMT3A	ETV6	JAK1	BRAF	PTEN	B2M	HIST1H1E	HIST1H2BC	IL16	XPO1
2917	M	4	High	1	1	1	0	1	no	Complete response	no	no		76.1	8.59	1	GCB	-1.80295				High risk	NOTCH2	GNA13	SGK1	DUSP2	ATM	MSH2	NFKBIE	CD83	ACTB	IL16	KRAS	SGK1
2918	M	3	Medium	0	1	1	1	0	yes	Complete response	no	no		25.8	9.54	0	GCB	-1.27185				Low risk	MLL2	CARD11	SOCS1	SGK1	MGA	STAT6	BIRC6	IRF8	SETD2	ARID5B	ZNF292	PAX5	BCL7A	NFKBIE	ZBTB7A	CHST2	NFKB2	PIK3R1	ARID5B	CIITA	IL16	PAX5	PIK3CD	SOCS1
2919	F	2	Medium	0	1	1	0	0	no	Complete response	Female	no	no	47.5	9.35	0	ABC	0.933801				High risk	CARD11	TNFRSF14	SMARCA4	DCAF6	MARK1	RRAGC	WAC
2921	F	4	High	1	1	1	0	1	no		Female	yes		69.2	0.12	1	ABC	1.46361				Low risk	CDKN2A	SETD1B	BTG2	DCAF6	DDX10	CD79B	MECOM	NF1	GOLGA5	STAT5B	CDKN2A	ATM	CD79B	DDX10	MECOM
2922	M	0	Low	0	0	0	0	0	no	Complete response	no	no		23.5	8.74	0	GCB	-1.41306				Low risk	MLL2	SPEN	SETD1B	CD70	RB1	CHD8	SYK	CD70	WAC
2923	M	5	High	1	1	1	1	1	no	No response	no	yes	yes	74.3	0.77	1	GCB	-1.27277	GCB	1123		High risk	MLL2	CREBBP	CARD11	GNA13	SMARCA4	EP300	PAX5	JAK3	ETV6	MAP4K4	JUNB	UBR5	CIITA	IL16	MSH2	MSH6	PAX5	SGK1	SOCS1	TCL1A	XPO1
2925	F	4	High	0	1	1	1	1	yes	Complete response	Female	no		65.7	9.05	0	GCB	-1.34327	GCB	340		Low risk	BCL2	CHD1
2928	M	3	Medium	1	0	1	0	1	no		no	no		79.2	0.31	1	Unclassified	-0.0328835	GCB	1525		High risk	BCL2	CDKN2A	MGA	BIRC6	MLL3	DDX10	MAGT1	POU2F2	CDKN2A	BCL2	TCL1A
2933	F	3	Medium	0	1	1	0	1	no	Complete response	Female			61.3	8.02	0	Unclassified	-0.112604				Low risk	CREBBP	SPEN	TNFRSF14	SETD1B	CD70	BTG2	TET2	TNFAIP3	GNAS	RB1	BTG1	BCL7A	ATR	CHST2	TMSB4X	S1PR2	CXCR4	CIITA	CASP8
2934	F	4	High	0	1	1	1	1	yes	Complete response	Female		no	68.6	7.41	0	GCB	-0.415742				Low risk	CREBBP	SGK1	IRF8	PIK3CD	PAX5	CHD8	PRDM1	STAT3	UBE2A	CDC73	WAC	FBXW7	CDC73	IL16	PAX5	UBR5
2935	F	3	Medium	0	1	1	0	1	no	Complete response	Female			61.7	7.67	0	Unclassified	0.0894062	Unclassified	2084		Medium risk	CREBBP	CD70	BCL6	TMEM30A	IKZF3	NFKBIE	PRDM1	TAF1	CCND3	MYB	IKZF3
2936	M	3	Medium	0	1	1	1	0	no	Partial response	no		no	55.8	2.18	1	ABC	2.40928	ABC	3281		High risk	BCL2	HIST1H1E	PIM1	ARID1A	MTOR	ARID5B	ETS1	MLL3	MEF2B	MYC	DDX10	PAX5	ANKRD17	MSH2	JUNB	GOLGA5	PIM2	WAC	BRAF	ARID5B	BCL2	BCL6	DDX10	EBF1	ETS1	KLHL14	PAX5
2939	M	2	Medium	0	0	1	0	1	yes	No response	no		no	71.3	0.81	1	GCB	-1.22298				High risk	BCL2	CREBBP	CARD11	ZNF608	MYC	TBL1XR1	MECOM	ZBTB7A	TIPARP	FBXW7	BCL6	KLHL6	MECOM	MYC	TBL1XR1	TIPARP	UBR5
2940	M	3	Medium	0	1	1	1	0	yes	No response	no	yes	no	43.5	0.52	1	ABC	1.20756				Medium risk
2944	M	1	Low	0	0	0	0	1	no	Complete response	no	no		69.9	6.28	0	GCB	-1.3027	GCB	633		Low risk	MLL2	MGA	DUSP2	KLHL6	IRF8	TET2	ARID5B	ETS1	PAX5	EBF1	TAF1	HIST1H1E	HIST1H2BC	IL16
2945	M	4	High	0	1	1	1	1	yes	Complete response	no	no	yes	73.3	2.26	1	ABC	0.922899	ABC	3044		High risk	MLL2	MYD88L265P	PIM1	ARID1A	ATM	KLHL6	BIRC6	IRF8	IRF4	PAX5	TMEM30A	ZFAT	JUNB	FUBP1	CIITA	HIST1H1E	HIST1H2BC	IL16	IRF4	PAX5	SGK1	SOCS1	XPO1	ZFAT
2946	F	2	Medium	0	1	1	0	0	no	Complete response	Female	no		55.9	6.18	0	GCB	-1.53375				Low risk	SMARCA4	CD70	BIRC6	SETD2	NF1	GOLGA5	BCL1
2947	M	5	High	1	1	1	1	1	yes	Complete response	no	no	no	74.4	1.66	1	Unclassified	-0.214386	Unclassified	2301		High risk	ARID1A	MGA	TET2	JAK3	NCOR1	ATR	DICER1	RARA	MTOR	PIK3CD	PRDM1	SPEN
2948	F	1	Low	0	0	0	0	1	no	Complete response	Female	no		71.5	6.02	0	ABC	1.55942				Low risk	MLL2	BCL2	PIM1	TNFRSF14	ATM	BTG2	ETS1	MCL1	MEF2B	DDX10	RB1	DNMT3A	FOXO1	TMEM30A	ZEB2	ETV6	ZFAT	CBLB	ATM	BCL2	DDX10	ETS1	KLHL14	ZFAT
2949	M	3	Medium	0	1	1	1	0	no	Partial response	no	no	no	57.7	0.85	1	ABC	1.78881	ABC	3129		High risk	MLL2	BCL2	MYD88L265P	HIST1H1E	TP53	CDKN2A	NOTCH2	PAX5	INO80	BTG1	CD79B	SETD5	TMSB4X	FUBP1	BCL2	RB1
2950	M	3	Medium	0	1	1	0	1	no		no			65.6	0.19	1	Unclassified	-0.0440681	ABC	2546		High risk	HIST1H1E	PIM1	CREBBP	TNFRSF14	BTG2	ZNF608	IRF8	ARID5B	ETS1	MEF2B	MYC	KLHL14	CD79B	PTPN6	GOLGA5	CD22	HIST1H2BC	XPO1
2952	M	4	High	1	0	1	1	1	no		no			80.2	0.25	1	Unclassified	0.00916209				High risk	MLL2	SOCS1	SMARCA4	BTG2	KLHL6	BIRC6	PIK3CD	SETD2	TET2	TNFAIP3	ETS1	MCL1	INO80	BTG1	MECOM	EBF1	IKZF3	GOLGA5	RHOA	CXCR4	IL16
2953	F	3	Medium	0	1	1	1	0	no	Complete response	Female			55.8	4.95	0	ABC	1.78582	ABC	3429		High risk	MYD88L265P	PIM1	ARID5B	CHST2	CBLB	WAC	ARID5B	IL16
2954	F	3	Medium	0	1	1	0	1	no	Complete response	Female			63	4.91	0	ABC	0.87275				Medium risk
2955	F	5	High	1	1	1	1	1	no	Complete response	Female			87.8	4.7	1	GCB	-1.12419	GCB	221		High risk	TP53	SETD1B	GNA13	BTG2	NCOR1
2956	M	0	Low	0	0	0	0	0	no	Complete response	no	no		47	4.65	0	GCB	-0.654702				Low risk	MLL2	TNFRSF14	SOCS1	CD70	TET2	MLL3	INO80	BTG1	DNMT3A	NCOR1	MSH2	STAT3	ZBTB7A	PTPRK
2957	F	4	High	0	1	1	1	1	yes	Complete response	Female	no		61.4	4.54	0	ABC	2.29231	ABC	4098		Low risk	PIM1	CREBBP	SMARCA4	MTOR	IRF4	NF1	PIM2	HNRNPU	FAS	IRF4
2958	M	1	Low	0	0	1	0	0	yes	Complete response	no	no		31	4.27	0	Unclassified	-0.13345				Medium risk
3382	M	3	Medium	0	1	1	0	1	no	Complete response	no	no		90.8	4.94	1	GCB	-1.12102			GCB	Medium risk	CARD11	DUSP2	PIK3CD	MAP4K4	YY1
3385	F	0	Low	0	0	0	0	0	no	Complete response	Female	no		49.6	5.23	0	GCB	-0.967363			GCB	Low risk	MYD88	HIST1H1E	TNFRSF14	SETD1B	DUSP2	BTG2	ZNF608	FAM5C	MCL1	DCAF6	BTG1	JAK3	ATR	CD83	ZBTB7A	DDX3X	JUNB	CDC73	RRAGC	HRAS	HIST1H2BC	BTG1	CDC73	DCAF6	FAM5C	HNRNPU	KRAS
3386	F	2	Medium	0	1	0	1	0	no	Complete response	Female	no		52.4	2.14	0	GCB	-0.300642	GCB	1107	NON-GCB	Low risk	MYD88L265P	GNA13	IRF8	PIK3CD	PAX5	RB1	STAT3	JAK1	CBLB
3388	M	3	Medium	0	1	1	0	1	no	Complete response	no	no		78.3	2.82	1	GCB	-1.246			NON-GCB	High risk	MLL2	TNFRSF14	SMARCA4	DUSP2	BTG2	IRF4	B2M	TMEM30A	ZFAT	CDC73	BTG2	CCND3	CD83	CDC73	HIST1H1E	HIST1H2BC	HNRNPU	IRF4	KLHL14	MARK1	NFKBIE	PIM1
3389	M	4	High	1	1	1	1	0	yes	Complete response	no	no		37.6	4.77	0	Unclassified	-0.222509	GCB	1434	GCB	High risk	HIST1H1E	SPEN	NCOR1	STAT3	SETD5
3401	M	0	Low	0	0	0	0	0	yes	Complete response	no	no		57	10.85	0	GCB	-0.817589	GCB	1277		Low risk	MLL2	MYD88	HIST1H1E	SPEN	ARID1B	DUSP2	CD70	ATM	BTG2	KLHL6	MTOR	BIRC6	SETD2	TNFAIP3	BCL6	TAF1	UBE2A	TOX	FUBP1	SGK1
3403	F			0	1		1	0	yes	Complete response	Female	no		57	5.92	0	ABC	0.371406	ABC	2595		Low risk	SPEN	ATM	ARID5B	CCND3	PHF6	LIN54	ARID5B
3404	F	2	Medium	0	1	1	0	0	no	Complete response	Female	no		57.6	5	0	ABC	0.579915	GCB	1814		Medium risk	PIM1	ARID1A	NOTCH2	TMEM30A	CHST2	NOTCH2
3405	F	1	Low	0	0	0	0	1	no	Complete response	Female			69	5.74	0	ABC	0.402108				High risk	BIRC6	IRF4	ARID5B	FOXO1	PTPN6	MSH2	ATR	TCL1A	PTEN	ARID5B	B2M	IL16	IRF4	PTPN6
3407	F	1	Low	0	0	0	0	1	yes	Complete response	Female	no		72	5.24	0	Unclassified	0.149795				Low risk	MLL2	MGA	ATM	GNAS	BCL10	FUBP1
3408	F	2	Medium	0	1	1	0	0	no	Complete response	Female	no		46.6	5.77	0	ABC	1.26772	ABC	3828		High risk	MLL2	BCL2	PIM1	CARD11	CDKN2A	MGA	ATM	BTG2	ETS1	MEF2B	DDX10	PTPN6	JAK3	RUNX1	CDKN2A	BCL2	BTG2	KLHL14
3409	F	2	Medium	0	1	0	0	1	no	Complete response	Female	no		61.9	5.29	0	ABC	0.612689	Unclassified	2386		Low risk	MYD88	ARID1A	CD70	ATM	SETD2	B2M	TNFAIP3	DCAF6	BCL10
3411	F	2	Medium	0	1	0	0	1	yes	Complete response	Female	no		77.1	5.13	0	ABC	1.15452	ABC	2616		Medium risk	RB1	BCL1	MAGT1	NFKBIA
3412	M	2	Medium	0	1	0	0	1	yes	Complete response	no	no		79.4	2.48	1	ABC	0.293737	GCB	1688		High risk	MLL2	ARID1B	MTOR	ARID5B	CHD8	DNMT3A	NCOR1	PIM2	BCL1
3417	F	2	Medium	0	0	1	0	1	no	Complete response	Female	no		73.6	5.57	0	ABC	0.39531				Low risk	HIST1H1E	ARID1A	SOCS1	ATM	IRF8	IRF4	B2M	HRAS	IRF4
3418	F	3	Medium	0	0	1	1	1	no	Complete response	Female			66.7	4.89	0	ABC	0.629957				Low risk	CREBBP	NOTCH2	ATM	NOTCH2
3422	M	3	Medium	0	1	1	0	1	no	Complete response	no	no		75	5.15	0	Unclassified	0.248186	GCB	1478		High risk	MLL2	TP53	GNA13	FAM5C	TBL1XR1	NCOR1	PHF6
3429	M	0	Low	0	0	0	0	0	no	Complete response	no	no		46	4.34	0	ABC	0.633516				High risk	PIK3CD	ZFAT	STAT5B
3430	M	0	Low	0	0	0	0	0	yes	Complete response	no	no		59.4		0	ABC	1.36924					SGK1	TNFAIP3	CHD8
3431	F	0	Low	0	0	0	0	0	yes	Complete response	Female	no		48.6	4.39	0	Unclassified	-0.168026				Medium risk	IRF4	PIK3CD
3432	F	0	Low	0	0	0	0	0	yes	Complete response	Female	no		57.1	4.36	0	Unclassified	-0.0148654				Low risk	MLL2	SGK1	CD70	MTOR	PIK3CD	TNFAIP3	FAM5C	CHD1	GOLGA5
3433	M	0	Low	0	0	0	0	0	no	Complete response	no	no		40.7	3.3	0	ABC	0.483042				Low risk	HIST1H1E	CARD11	ATM	CD79B
3434	M	1	Low	0	1	0	0	0	no	Complete response	no			58.3	4.29	0	ABC	0.783834				High risk	MLL2	MGA	DNMT3A	JAK1
3435	M	2	Medium	0	1	0	0	1	no	Complete response	no	no		75	4.44	0	Unclassified	-0.0223956	Unclassified	2183		Medium risk	MYD88L265P	TNFRSF14	RARA	STAT5B
3438	M	0	Low	0	0	0	0	0	no	Complete response	no	no		59.4	4.14	0	GCB	-1.48893				Low risk	MLL2	BCL2	TNFRSF14	ARID1B	TNFRSF14	WAC
3439	M	2	Medium	0	1	0	1	0	yes	No response	no	no		47.9	4.07	0	ABC	1.51352	ABC	3022		Medium risk	MLL2	BCL2	PIM1	CARD11	KLHL6	MCL1	MEF2B	TBL1XR1	DCAF6	PIM2	STAT5B	BCL2	DCAF6	KLHL14	MCL1	NCOR1
3440	F	3	Medium	0	1	1	1	0	yes	No response	Female	no		48.7	0.88	1	Unclassified	0.0546193				High risk	MLL2	TP53	NOTCH2	TET2	ZNF292	MAGT1
3441	F	4	High	0	1	1	1	1	yes	Complete response	Female	no		78	3.92	0	GCB	-1.55625				Low risk	MYD88	CDKN2A	NOTCH2	GNA13	MTOR	EZH2	EP300	TCL1A	CDKN2A
3444	F	4	High	0	1	1	1	1	yes	Complete response	Female	no		79.2	1.28	0	Unclassified	-0.0896064	GCB	1629		Medium risk	MYD88L265P	PIK3CD
3446	M	2	Medium	0	1	0	0	1	yes	Complete response	no	no		73.7	3.89	0	ABC	0.466777				Low risk	MLL2	ZEB2	MAP4K4	DDX3X	BCL10	RARA
3447	F	1	Low	0	0	0	0	1	no	Complete response	Female	no		63.9	1.31	1	ABC	1.63981				High risk	MLL2	TP53	IRF4	PIK3CD	NFKBIE	SETD5	BCL1	IRF4	KRAS	XPO1
3448	F	3	Medium	1	1	0	0	1	yes	Complete response	Female	no		73	3.59	0	GCB	-0.997555				Medium risk	BCL2	EP300	DDX10	HNRNPU	GNAI2	TGFBR2	CIITA
3449	M	0	Low	0	0	0	0	0	no	Complete response	no			53.9	3.55	0	GCB	-0.806489	GCB	834		Medium risk	TNFRSF14	SMARCA4	KLHL14
3450	M	4	High	1	1	1	0	1	yes	Complete response	no	no		74	2.45	1	GCB	-1.50457				High risk	MLL2	BCL2	CARD11	TP53	EP300	BCL2	KLHL14	NF1	SGK1
3451	M	3	Medium	0	1	0	1	1	yes	Complete response	no	no		64.6	3.33	0	GCB	-0.790964				Low risk	MLL2	BCL2	TNFRSF14	GNA13	PIK3CD	EZH2	DNMT3A	EBF1	CD83	JUNB	SGK1
3452	M	1	Low	0	0	0	0	1	no	Complete response	no	no		63.9	3.5	0	ABC	0.296157	GCB	1405		Medium risk
3453	M	1	Low	0	0	0	0	1	no	Complete response	no	no		84.4	3.61	0	GCB	-0.71932				High risk	HIST1H1E	GNA13	FAM5C	MCL1	MSH2	DDX3X	MCL1
3454	F	2	Medium	0	1	1	0	0	yes	No response	Female	no		24.3	1.39	1	Unclassified	0.176725				High risk	MLL2	SPEN	PIK3CD	B2M	MCL1	DCAF6	TAF1	CIITA	KCMF1	DCAF6	MCL1
3455	M	0	Low	0	0	0	0	0	no	Complete response	no	no		40.2	2.72	0	GCB	-0.302737				High risk	CREBBP	CDKN2A	SETD1B
3456	M			0	0		0	1	yes	Complete response	no	no		78.3	4.85	0	ABC	0.63662				High risk	MYD88	SPEN	ETS1	ZNF292	FAM5C	EP300	PAX5	MSH2	CCND3	ACTB	TOX	WAC	STAT5B	MSH2	MSH6	PAX5
3457	M	3	Medium	1	1	0	0	1	yes	Complete response	no			85.1	3.28	0	Unclassified	-0.0744665				Medium risk	MYD88	SPEN	NOTCH2	EP300	MEF2B	CCND3
3458	M	3	Medium	0	1	0	1	1	yes	Complete response	no	no		66.7	3.32	0	Unclassified	-0.138072				Medium risk	MLL2	BIRC6	PIK3CD	KLHL14
3459	M	4	High	0	1	1	1	1	no	Complete response	no	no		68.3	3.28	0	ABC	0.464719				Low risk	MLL2	MYD88L265P	CREBBP	STAT6	TNFAIP3	EZH2	STAT3	CXCR4	TNFAIP3
3460	M	2	Medium	0	1	0	1	0	yes	Complete response	no	no		58.3	2.94	0	GCB	-0.454446				Medium risk	IRF8	PIK3CD	TET2
3461	M	2	Medium	1	0	0	0	1	no	Complete response	no	yes		70.8	1.3	1	ABC	0.931207				Low risk	MYD88L265P	NOTCH2	SETD1B	ZEB2
3462	M	5	High	1	1	1	1	1	yes	No response	no	no		63	1	1	ABC	1.51872				High risk	MYD88	CARD11	SPEN	CDKN2A	ARID1B	SETD1B	MTOR	B2M	EP300	BCL6	CDKN2A	CD22
3463	F	0	Low	0	0	0	0	0	no	Complete response	Female	no		40.6	2.95	0	GCB	-1.30441				Low risk	MLL2	CARD11	ARID5B	ETS1	DDX10	JAK1	CDC73	ARID5B	ATM	DDX10	ETS1	HIST1H1E	HIST1H2BC
3464	M	2	Medium	0	1	0	0	1	no	Complete response	no	no		60.1	2.84	0	ABC	0.936231				Medium risk	SETD1B	CD70	PIK3CD	BCL7A	JUNB	WAC
3465	F	2	Medium	0	1	1	0	0	yes	Complete response	Female	no		34.8	2.95	0	ABC	1.53389				Low risk	MYD88L265P	PIM1	CREBBP	CARD11	SOCS1	PRDM1
3467	M	4	High	1	1	0	1	1	no	Complete response	no			70.8	3.05	0	ABC	1.01012	ABC	2828		Low risk	BCL2	CDKN2A	NOTCH2	ARID1B	TMEM30A	PRDM1	CCND3	NF1	DDX3X	CHST2	FAS	KRAS	TGFBR2	CDKN2A	FAS	TMEM30A	BCL2	SF3B1
3468	F	3	Medium	1	1	1	0	0	no	No response	Female	no	yes	56.4	1.1	1	ABC	2.27835				High risk	MYD88	PIM1	CARD11	CDKN2A	SMARCA4	KLHL6	ARID5B	ETS1	DCAF6	PAX5	INO80	MECOM	ZFAT	UBR5	FUBP1	KCMF1	CDKN2A	ARID5B	B2M	CASP8	DCAF6	EBF1	INO80	PAX5	TNFAIP3	UBR5	ZFAT
3470	M	0	Low	0	0	0	0	0	no	Complete response	yes			44.1	2.57	0	GCB	-0.682219	GCB	1041		Medium risk	NFKBIE	PTPRK	RARA
3471	M	1	Low	0	1	0	0	0	no	Complete response	no	no		51.2	2.7	0	GCB	-0.456541	GCB	1455		Low risk	ARID1A	BTG2	SETD2	MCL1	TMEM30A	CHD1	BCL10	HIST1H1E	HIST1H2BC
3472	M	2	Medium	0	1	0	1	0	no	Complete response	yes			55.2	2.61	0	Unclassified	0.158559				High risk	MYD88	CD70	ANKRD17	ZFAT
3473	M	2	Medium	0	1	0	0	1	yes	Complete response	no	no		71.9	0.59	0	Unclassified	-0.20923	GCB	1428		Medium risk	SMARCA4	ZNF292
3474	F	5	High	1	1	1	1	1	no	Complete response	Female	no		61.9	2.54	0	GCB	-1.35807				Low risk	SMARCA4	SGK1	STAT6	B2M	EZH2	KLHL14	BTG1	FOXO1	ZBTB7A	IKBKB	FAS	BTG1
3475	F	1	Low	0	1	0	0	0	no	Complete response	Female	no		49.2	2.09	0	GCB	-1.22874	GCB	588		Medium risk	TP53	SMARCA4	TET2	TAF1	S1PR2
3476	F	0	Low	0	0	0	0	0	no	Complete response	Female	yes		45.4	2.17	0	ABC	2.42349				High risk	MLL2	MYD88L265P	HIST1H1E	TP53	MGA	MCL1	TBL1XR1	BTG1	CD79B	ETV6	NFKBIE	CIITA	HIST1H1E	HIST1H2BC	SOCS1
3477	F	3	Medium	0	1	1	0	1	no	Complete response	Female	no		70.7	2.09	0	ABC	1.39289				Medium risk
3478	F	4	High	1	1	1	0	1	no	Complete response	Female			77	1.76	0	Unclassified	-0.00907311				Medium risk	PIM1
3479	M	3	Medium	1	0	1	0	1	no	Complete response	no	no		88.3	1.98	0	ABC	0.946644				Low risk	CREBBP	CARD11	NOTCH2	DCAF6	GNAS	BCL6	TMEM30A	BTBD3
3480	M	4	High	1	1	1	0	1	no	No response	no	no		84.9	0.22	1	Unclassified	0.000125521				High risk	MLL2	BCL2	CDKN2A	CD70	ATM	MYC	BCL6	KRAS	CD70	CDKN2A	MYC	UBR5
3481	M	2	Medium	1	1	0	0	0	yes	Complete response	no	no		31.1	1.96	0	GCB	-1.45639				Low risk	TNFRSF14	SGK1	CD70	NFKBIA	YY1	CD70	XPO1
3482	M	2	Medium	0	1	0	0	1	no	Complete response	no	no		63	1.91	0	GCB	-0.712984				High risk	BCL2	HIST1H1E	PIM1	SPEN	TNFRSF14	NOTCH2	SGK1	SETD2	ZNF292	MCL1	DCAF6	RB1	BCL7A	JAK1	HRAS	TNFRSF14	BCL2	BCL6	DCAF6	KLHL14	MCL1
3483	M	2	Medium	0	1	0	1	0	yes	Complete response	yes		yes	52.3	0.86	1	ABC	0.652041				High risk	PIM1	SPEN	ARID1A	CDKN2A	NOTCH2	STAT6	MTOR	MEF2B	KLHL14	ZBTB7A	FUBP1	CDKN2A
3484	F	1	Low	0	0	0	0	1	no	Complete response	Female	no		67.9	1.8	0	GCB	-0.95062				Medium risk	KLHL6	UBR5
3485	M	1	Low	0	0	0	0	1	yes	Partial response	no	no		81.5	1.75	0	GCB	-1.43304				Low risk	BCL2	IRF8	B2M	CHD8	FOXO1	PTPN6	NF1	JAK1	MYB	TOX
3487	F	1	Low	0	1	0	0	0	yes	No response	Female	no	yes	58.8	1	1	ABC	0.651322	ABC	2850		Medium risk	TP53	TOX
3488	F	1	Low	0	0	1	0	0	yes	Complete response	Female	no		58	8.84	0	GCB	-1.32788	GCB	620		Low risk	BCL2	SOCS1	NOTCH2	MGA	STAT6	ARID5B	EZH2	MSH2	UBR5	POU2F2	STAT5B	ARID5B	CIITA	IL16	SOCS1
3489	M	0	Low	0	0	0	0	0	no	Complete response	no	no		49.7	10.73	1	Unclassified	0.02918				High risk	MLL2	HIST1H1E	IRF4	ETS1	KLHL14	ATR	SETD5	GNAI2	XPO1	FUBP1	HIST1H1E	HIST1H2BC
3490	F	4	High	0	1	1	1	1	no	Partial response	Female	no		61	5.49	0	ABC	0.364367				Low risk	MLL2	ATM	BIRC6	TMEM30A	CHD1	YY1
3493	F	3	Medium	1	1	1	0	0	yes	No response	Female	no		48	10.97	0	ABC	0.280361				Low risk	MLL2	BIRC6	ZNF292	NF1	SETD5	BCL1	LIN54	B2M
3496	F	3	Medium	0	1	1	0	1	no	Complete response	Female		yes	71.4	5.09	0	GCB	-1.45419	GCB	439		Low risk	MYD88L265P	PIM1	ARID1B	ZNF608	PIK3CD	PAX5	INO80	CD79B	PTPN6	TAF1	CHST2	CDC73	TOX	HRAS	PIK3R1	KRAS	PAX5	PTPN6
3498	F	3	Medium	1	1	1	0	0	yes	Complete response	Female	no		56	4.76	0	ABC	0.438218				High risk	MYD88	SPEN	ATM	MYC	DNMT3A	ZBTB7A
3500	M	3	Medium	1	1	0	0	1	no	Complete response	no	no		71.9	4.37	0	ABC	0.645547				Low risk	NOTCH2	CD70	B2M	INO80	DNMT3A	ZEB2	ARID1A	BCL10	CD22
3502	F	4	High	1	1	1	0	1	yes	Complete response	Female	no		79.2	3.54	0	ABC	1.9648				Medium risk	IRF4	MEF2B	ETV6	ATR	SF3B1	MAP2K1
3504	F	2	Medium	0	1	0	0	1	no	Complete response	Female	no		74	2.31	0	Unclassified	0.139685				Medium risk	MLL2	BCL2	CARD11	ARID1A	ARID1B	TET2	ZBTB7A	BCL1	MARK1	TCL1A
3505	F	3	Medium	1	1	1	0	0	yes	No response	Female	no		57.5	0.36	1	GCB	-1.40543				Medium risk	ARID1B	BTG2	BIRC6	PIK3CD	FAM5C	MCL1	DCAF6	ACTB	CDC73	FBXW7	BCL6	BTG2	CDC73	DCAF6	FAM5C	MARK1	MCL1	MSH2	MSH6	XPO1
3506	M	0	Low	0	0	0	0	0	no	Complete response	no	no		57.9	1.96	0	GCB	-1.79533	GCB	223		Low risk	MYD88	PIM1	KLHL6	MTOR	EBF1	TIPARP	YY1	MLL3	XPO1
3507	F	2	Medium	0	1	0	1	0	yes	Complete response	Female	no		22	1.76	0	Unclassified	0.0216144				Low risk	GNAS
3508	M	2	Medium	0	1	0	0	1	no	Complete response	no	no		81			GCB	-0.813388					MLL2	TNFAIP3	FAS	PHF6
3546	M	3	Medium	0	1	1	0	1	no	Complete response	no	no	yes	73.8	7.88	1	ABC	1.97309			NON-GCB	High risk	HIST1H1E	CDKN2A	MGA	MTOR	BIRC6	MARK1	MYB	POU2F2	CDKN2A	HIST1H1E	HIST1H2BC	MYB	CD22	POU2F2
3547	M			0	1		0	0	no	No response	no	no	no	31.2	2.16	1	Unclassified	-0.248681	GCB	1232	GCB	Medium risk	SPEN	TNFRSF14	CD70	INO80	BCL6	JUNB	MARK1	HNRNPU
3548	F	1	Low	0	0	0	0	1	no	Complete response	Female	no	no	60.2	11.83	0	GCB	-1.38894			GCB	Low risk	BCL2	CREBBP	SOCS1	GNA13	CD70	KLHL6	DCAF6	GNAS	CHD8	ATR	PHF6	BTBD3	MSH6	CD70
3549	F	1	Low	0	1	0	0	0	no	Complete response	Female	no	no	55.6	11.62	0	GCB	-1.64322			GCB	Low risk	MLL2	PIM1	CREBBP	MTOR	B2M	DNMT3A	ANKRD17	ATR	RHOA	XPO1	MSH6
3551	M	3	Medium	0	1	1	0	1	no	Complete response	no	no	no	70.8	0.38	1	ABC	0.97811	ABC	3086	NON-GCB	High risk	MLL2	HIST1H1E	PIM1	TP53	CD70	TNFAIP3	MEF2B	ZEB2	CD83	CCND3	HNRNPU	HIST1H1E	HIST1H2BC	TNFAIP3	MSH2	MSH6	SPEN
3552	M	1	Low	0	0	0	0	1	no	Complete response	no	no	no	79.7	8.55	0	ABC	1.69743			NON-GCB	High risk	BCL2	PIM1	SPEN	CDKN2A	MECOM	ANKRD17	TIPARP	FOXP1	CDKN2A	ATR	BCL2	BCL6	CBLB	CHST2	KLHL6	MECOM	TBL1XR1	TIPARP
3555	F	2	Medium	0	1	0	0	1	no	Complete response	Female	no	no	77.4	5.11	0	GCB	-0.558984				Low risk	MLL2	BCL2	CARD11	ARID1A	TNFRSF14	STAT6
3556	F	1	Low	0	0	0	0	1	no	Complete response	Female	no	no	66.6	4.03	0	ABC	1.46457			GCB	Low risk	MLL2	ATM
3557	M	1	Low	0	0	0	0	1	yes	Complete response	no	no	no	68.2	3.58	0	ABC	0.792852			NON-GCB	Medium risk	HIST1H1E	DUSP2	ATR	MAGT1	PHF6	HIST1H1E	HIST1H2BC
3558	M	0	Low	0	0	0	0	0	no	Complete response	no	no	no	17.5	3.07	0	Unclassified	0.0979323	GCB	1845	GCB	Medium risk	CREBBP	CARD11	DDX10
3559	F	3	Medium	1	1	0	0	1	no	Partial response	Female	no	no	85.8	1.33	1	ABC	1.74636	ABC	3467	NON-GCB	High risk	MLL2	MYD88L265P	SETD2	ETV6	POU2F2	EP300
3560	M	2	Medium	0	0	1	0	1	no	Complete response	no	no	no	74.5	4.25	0	GCB	-1.53924			GCB	High risk	CARD11	TP53	CDKN2A	ARID1B	GNA13
3561	M					1		1					no	91.1	0.33	1	GCB	-2.42395			GCB	High risk	MLL2	BCL2	CREBBP	TP53	SGK1	BIRC6	B2M	BCL7A	ATR	POU2F2	HRAS	XPO1
3562	F	2	Medium	0	1	0	0	1	no	Complete response	Female	no	no	85.6	1.16	1	ABC	1.518	ABC	3013		Medium risk	IRF4	ETV6	ATR	ZBTB7A	SF3B1
3563	M	1	Low	0	0	1	0	0	no	Complete response	no	no	no	26.6	7.53	0	GCB	-1.4283				Medium risk	CARD11	NOTCH2	GNA13	MLL3	BCL6	MARK1
3565	F	5	High	1	1	1	1	1	yes	Complete response	Female	no	no	60.2	10.69	0	ABC	1.13407				High risk	SPEN	TP53	ETS1	EP300	BCL10
3566	M	5	High	1	1	1	1	1	yes	Partial response	no	no	yes	64.2	0.93	1	ABC	0.57412			NON-GCB	Medium risk	ARID1A	NOTCH2	FAM5C	TBL1XR1	INO80	BTG1	FOXO1	FBXW7	BTBD3	BTG1	NOTCH2	XPO1
3579	M	1	Low	0	0	1	0	0	no	Complete response		no	no	27	5.67	0	ABC	1.28636			GCB	Medium risk
3582	F	2	Medium	0	1	1	0	0	no	Complete response	Female	no	no	44.6	9.32	1	Unclassified	0.19864			NON-GCB	Medium risk	MYD88	PIM1	SETD1B	STAT6	KLHL6	MTOR	IRF4	PIK3CD	NFKB2	YY1	KRAS	XPO1
3584	M	2	Medium	0	1	1	0	0	no	Complete response	no	no	no	58	5.5	0	ABC	0.889821			NON-GCB	Low risk	CREBBP	MTOR	ANKRD17
3585	F	1	Low	0	0	1	0	0	no	Complete response	Female	no	no	58.1	6.95	0	Unclassified	0.105325			GCB	Low risk	MLL2	TNFRSF14	MGA	KLHL6	JAK3	MSH2	NF1	IL16	CIITA
3586	F	2	Medium	0	1	1	0	0	no	Complete response	Female	no	no	59	8.74	0	GCB	-2.27417	GCB	-717	GCB	Low risk	CARD11	SPEN	GNA13	SMARCA4	ATM	ARID5B	EZH2	GNAS	NCOR1	DDX3X	IL16	GNAI2	XPO1	YY1
3587	F	1	Low	0	0	1	0	0		Complete response	Female	no	no	59.7	7.05	0	GCB	-2.22393			GCB	Low risk	TP53	ARID1A	TNFRSF14	CD70	BTG2	STAT6	MTOR	B2M	ARID5B	FAM5C	MCL1	DCAF6	GOLGA5	CDC73	FAS	FUBP1	PTEN	ARID1A	CD70	FAS	PTEN	ARID5B	BTG2	CDC73	DCAF6	FAM5C	HNRNPU
3589	F	3	Medium	0	1	1	0	1	yes	Complete response	Female	no	no	60.8	10.93	0	GCB	-1.45811			GCB	Low risk	CD70	ARID5B	KLHL14	BCL7A	EBF1	TAF1	FOXP1	ARID5B	IL16	KRAS
3590	M	5	High	1	1	1	1	1	no	Complete response	no	no	no	65.9	5.69	1	ABC	0.560965	ABC	2735	NON-GCB	High risk	HIST1H1E	PIM1	TP53	CD70	TBL1XR1	FOXO1	ZBTB7A	CCND3	GOLGA5	CD58	XPO1	HIST1H1E	HIST1H2BC
3591	F	3	Medium	0	1	1	0	1	no	Complete response	Female	no	no	68.6	8.91	0	GCB	-1.17728			GCB	Medium risk	HIST1H1E	HIST1H1E	HIST1H2BC
3592	M	5	High	1	1	1	1	1	yes	Complete response	no	no	no	69.4	8.62	0	Unclassified	0.215103	ABC	2521	NON-GCB	Low risk	SGK1	CHD8	JAK3	NF1
3593	M	3	Medium	0	1	1	0	1	no	Complete response		no	no	75	3.99	1	GCB	-1.11204			GCB	Medium risk	HIST1H1E	SPEN	SOCS1	DUSP2	KLHL6	RB1	SF3B1	HIST1H1E	HIST1H2BC	KRAS
3594	F	4	High	0	1	1	1	1	no	Complete response	Female	no	no	76.5	9.4	0	ABC	0.812165			NON-GCB	Low risk	HIST1H1E	STAT6	IKZF3	PRDM1	NF1	SF3B1	TIPARP	ZFX	BTBD3
3595	F	3	Medium	1	0	1	0	1		No response	Female	no	no	77	0.19	1	GCB	-1.95183			GCB	High risk	SPEN	CDKN2A	KLHL6	ZNF292	RARA
3596	M	3	Medium	0	1	1	0	1	no	Complete response		no	no	77	3.96	1	ABC	1.65304			NON-GCB	Medium risk	ARID1B	CD70	IL16	BCL10	B2M	IL16
3597	M	2	Medium	0	1	1	0	0	no	Partial response		no	no	46.2	2	1	ABC	0.578223			NON-GCB	High risk	BCL2	CARD11	SPEN	BTG2	PIK3CD	TBL1XR1	RB1	TAF1	SETD5	BCL2	CARD11	KLHL14
3598	M	3	Medium	1	1	1	0	0	yes	Complete response	yes	no	yes	56.6	2.92	1	ABC	2.02374	ABC	3862	NON-GCB	High risk	BCL2	HIST1H1E	HIST1H1E	HIST1H2BC	BCL2
3600	F	3	Medium	0	0	1	1	1	no	Complete response	Female	no	no	74.4	5.73	0	GCB	-1.97359			GCB	Low risk	MLL2	CREBBP	CARD11	GNA13	STAT6	MTOR	BIRC6	EZH2	MEF2B	ACTB	FAS	S1PR2	KCMF1	ACTB	CARD11	EBF1	IKBKB	TGFBR2
3601	F	3	Medium	0	1	1	0	1	yes	Complete response	Female	no	no	70.6	1.22	1	ABC	1.87919			NON-GCB	High risk	BCL2	MYD88	PIM1	ARID1A	CDKN2A	BTG2	KLHL6	BIRC6	KLHL14	CD79B	ETV6	ACTB	MARK1	CDKN2A	ACTB	BCL2	KLHL14
3602	F	4	High	0	1	1	1	1	yes	Complete response	Female	no	no	80.4	8.83	0	ABC	2.25724			NON-GCB	High risk	PIM1	SOCS1	IRF4	SETD2	MCL1	GNAS	CD79B	ETV6	MAP4K4	PIM2	STAT5B	MCL1
3603	F	0	Low	0	0	0	0	0	no	Complete response	Female	no	no	46.1	5.43	0	ABC	0.51204			NON-GCB	Medium risk	PIM1	PIK3CD	PIM2	PHF6
3604	M	1	Low	0	0	0	0	1	no	Partial response		no	no	72.4	6.37	0	GCB	-1.00408	GCB	694		Low risk	MGA	EZH2	RUNX1
3605	M	1	Low	0	0	0	0	1	yes	Complete response		no	no	66.7	7.22	0	Unclassified	0.0560635	GCB	1845	NON-GCB	Medium risk
3606	M	3	Medium	0	1	1	0	1	yes	Partial response		no	no	63.6	6.95	0	ABC	0.351922			NON-GCB	High risk	SPEN
3608	M	1	Low	0	0	1	0	0	no	Complete response		no	no	45.8	6.12	0	GCB	-0.646356			NON-GCB	Low risk	TNFRSF14	GNA13	ARID5B	GNAS	CD22	BRAF	LIN54	EZH2	KLHL14
3609	M	2	Medium	0	1	1	0	0	no	Complete response		no	no	53.7	7.65	0	GCB	-1.62295			GCB	High risk	MLL2	BCL2	TNFRSF14	ARID1B	SETD1B	GNA13	ATM	ZNF608	KLHL6	ETV6	MSH2	TIPARP	RRAGC	DICER1	XPO1
3610	M	1	Low	0	0	1	0	0	no	Complete response	yes	no	no	55.5	9.15	0	ABC	1.55066	Unclassified	2351	NON-GCB	Low risk	MLL2	MYD88L265P	HIST1H1E	PIM1	CREBBP	ARID1A	ARID1B	SETD1B	MGA	IRF4	TMEM30A	MAP4K4	SYK	HIST1H1E	HIST1H2BC
3611	F	1	Low	0	0	1	0	0	yes	Partial response	Female	no	no	53.2	5.7	0	Unclassified	0.131952			GCB	Medium risk	MLL2	MGA	BIRC6	SETD2	FAM5C	ZBTB7A
3612	F	1	Low	0	0	0	0	1	no	Complete response	Female	no	no	69	4.64	0	ABC	2.04641			NON-GCB	High risk	BCL2	BTG2	FAM5C	MCL1	TBL1XR1	DCAF6	TAF1	CDC73	ZFX	BCL2	BTG2	CDC73	DCAF6	FAM5C	KLHL14	MCL1
3613	F	0	Low	0	0	0	0	0	no	Complete response	Female	no	no	42.7	7.56	0	GCB	-0.379269			GCB	Low risk	BCL2	HIST1H1E	SETD1B	ATM	ARID5B	ZNF292	TAF1	TIPARP	ARID5B
3615	M	4	High	1	1	1	0	1	yes	Complete response	no	no	no	60.3	5.91	1	ABC	1.45806	ABC	3671	NON-GCB	High risk	MLL2	BCL2	ZFAT	TCL1A	BCL2	KLHL14	ZFAT
3616	M	3	Medium	0	1	0	1	1	no	Complete response	no	no	no	65.4	5.62	0	ABC	1.27493			NON-GCB	Low risk	PIM1	CREBBP	SPEN	ARID1B	MGA	ATM	MLL3	ZBTB7A	ARID1A	IL16
3617	M	1	Low	0	0	0	0	1	no	Complete response	no	no	no	77.4	6.85	0	ABC	0.37915			GCB	Low risk	CREBBP	TP53	MGA	ATM	BCL7A	IKZF3	DDX3X	1	NFKB2
3618	M	0	Low	0	0	0	0	0	no	Complete response		no	no	57.2	5.13	0	GCB	-2.05557			GCB	Low risk	MLL2	BCL2	HIST1H1E	TNFRSF14	GNA13	MGA	EZH2	BCL6	BCL1	HIST1H1E	HIST1H2BC	TNFRSF14
3620	F	1	Low	0	0	0	0	1	no	Complete response	Female	no	no	84.2	1.97	1	ABC	2.13988	ABC	3754	NON-GCB	High risk	MYD88L265P	HIST1H1E	PIM1	CARD11	ARID1A	NOTCH2	SETD1B	MGA	DUSP2	BTG2	KLHL6	ETS1	MEF2B	TBL1XR1	DDX10	PAX5	DNMT3A	ZFAT	MSH2	IL16	PTPRK	PIM2	CIITA	ATM	DDX10	ETS1	HRAS
3622	M	5	High	1	1	1	1	1	yes	Complete response	yes	no	yes	76	0.47	1	ABC	2.15481			NON-GCB	High risk	MLL2	MYD88L265P	PIM1	CARD11	SPEN	CDKN2A	ATM	IRF4	TNFAIP3	MCL1	PAX5	KLHL14	CD79B	PTPN6	MECOM	ZFAT	MSH2	ATR	IL16	PIM2	CBLB	IKBKB	HNRNPD	CDKN2A	IRF4	IRF8	MCL1
3623	M	4	High	1	1	1	0	1	no	Partial response		no	no	67.9	7.84	1	ABC	0.38055			NON-GCB	High risk	HIST1H1E	KLHL14	IKBKB	HIST1H1E	HIST1H2BC
3624	F	1	Low	0	0	0	0	1	no	Complete response	Female	no	no	75.5	7.31	0	ABC	1.92372			NON-GCB	High risk	BCL2	PIM1	MGA	IRF4	MYC	DDX10	MECOM	BCL2	BCL6	HIST1H1E	HIST1H2BC	IL16	IRF4	KLHL14	KLHL6	MECOM	TBL1XR1
3625	M	4	High	1	1	1	0	1	no	Complete response		no	no	63.4	5.52	0	GCB	-0.895173			NON-GCB	Low risk	MLL2	PIM1	NOTCH2	SGK1	KLHL6	SETD2	TET2	B2M	ARID5B	EP300	MLL3	MEF2B	CHD8	MECOM	EBF1	CHD1	GNAI2	XPO1	HNRNPD
3627	F	3	Medium	0	1	1	1	0	no	Complete response	Female	no	no	59	5.62	0	Unclassified	-0.071803				High risk	BCL2	PIM1	CREBBP	SOCS1	NOTCH2	SETD1B	KLHL6	MTOR	ZNF292	MYC	KLHL14	ETV6	MAP4K4	UBE2A	MET	SYK	BIRC6	DNMT3A	MET	MSH2	MSH6	XPO1
3628	M	0	Low	0	0	0	0	0	no	Complete response		no	no	56.6	5.17	0	GCB	-0.896905			NON-GCB	Low risk	MYD88	SOCS1	SGK1	CD70	B2M	TNFAIP3	ARID5B	ZNF292	CHD8	FOXO1	CD83	CCND3	MAP4K4	CBLB
3629	M	4	High	1	1	1	0	1	yes	Partial response	no	no	no	70.6	0.61	1	ABC	1.8206			NON-GCB	High risk	MYD88L265P	PIM1	ZNF292	TBL1XR1	MSH2	PTPRK	CBLB
3630	F	3	Medium	1	0	1	0	1	yes	Complete response	Female	no	no	65.4	6.25	0	GCB	-0.892992			GCB	Low risk	MLL2	STAT6	SETD2	GNAS	CD83	STAT5B
3631	M	0	Low	0	0	0	0	0	no	Partial response		no	no	59.9	5.74	0	GCB	-1.45782				Low risk	MLL2	BCL2	ARID1A	SETD1B	PAX5	CD79B	EBF1	ANKRD17	NF1	HNRNPU	HRAS	ZFX	BCL2	KLHL14	PAX5
3632	F	1	Low	1	0	0	0	0	yes	No response	Female	no	no	52.8	0.36	1	GCB	-2.63228			NON-GCB	High risk	MLL2	BCL2	CARD11	TP53	NOTCH2	BIRC6	IRF8	JAK3	JAK1	CHST2	RARA	XPO1
3634	M	2	Medium	0	1	1	0	0	no	Partial response	no	no	no	54.5	5.62	0	Unclassified	-0.197988			GCB	High risk	CREBBP	TNFRSF14	CDKN2A	KLHL6	IRF4	SETD2	MECOM	RRAGC	FAS	FBXW7	CDKN2A	TNFRSF14
3635	M	0	Low	0	0	0	0	0	no	Complete response		no	no	47.8	5.6	0	GCB	-0.525653			NON-GCB	Medium risk	MLL2	CARD11	BIRC6	IRF8	EP300	DCAF6	MAP4K4	IL16	SGK1
3637	M	0	Low	0	0	0	0	0	no	Complete response		no	no	57.9	3.84	1	ABC	0.735606	ABC	2596	NON-GCB	High risk	HIST1H1E	PIM1	ZNF608	IRF4	BTG1	ZFAT	TAF1	PTPRK	MAGT1	SYK	IRF4	ZFAT
3638	F	4	High	1	1	1	0	1	yes	Complete response	Female	no	no	73.6	1.63	1	ABC	1.62723	ABC	3148	NON-GCB	Low risk	HIST1H1E	PIM1	ARID1B	SMARCA4	ATM	IRF4	PIK3CD	MSH2
3639	M	2	Medium	0	1	1	0	0	no	Complete response		no	no	50.2	5.4	0	GCB	-0.332853			GCB	Low risk	MLL2	BCL2	SGK1	B2M	NFKB2	KRAS
3640	M	0	Low	0	0	0	0	0	no	Complete response	no	no	no	58.1	6.66	0	GCB	-1.29113			GCB	Medium risk	BCL2	SPEN	SOCS1	ARID1B	SMARCA4	DUSP2	FAM5C	BRAF	BCL6	KLHL6	TBL1XR1
3642	F	4	High	1	1	1	0	1	yes	Partial response	Female	no	no	67.5	2.58	1	Unclassified	0.100744			GCB	High risk	MYD88	SETD2	INO80	ZFAT	BCL10	HIST1H1E	HIST1H2BC	PIK3CD
3644	F	0	Low	0	0	0	0	0	no	Complete response	Female	no	no	36.2	4.44	0	GCB	-1.42361			GCB	High risk	ARID1B	SGK1	ETS1	ZNF292	FAM5C	DDX10	DNMT3A	ZEB2	EBF1	CD83	CXCR4	CXCR4	S1PR2	ZEB2	ATM	DDX10	ETS1
3645	M	2	Medium	0	0	1	0	1	no	Partial response		no	no	66.8	5.11	0	GCB	-0.893875			NON-GCB	Low risk	BCL2	TP53	ARID5B	ARID5B	BCL2	KLHL14	SGK1
3646	M	4	High	1	1	1	1	0	no	Complete response	no	no	no	46.5	0.97	1	ABC	0.687931			NON-GCB	High risk	BCL2	TP53	ARID5B	DCAF6	CHD1	TET2	TP53	ZNF608	BCL2	KLHL14	MAP2K1
3647	M	3	Medium	1	1	1	0	0	yes	Partial response	no	no	no	58.3	5.37	0	GCB	-1.52492			GCB	Low risk	BCL2	TNFRSF14	SOCS1	CDKN2A	NOTCH2	ARID1B	SETD1B	SMARCA4	IRF8	DDX10	RB1	IKZF3	CHD1	TAF1	CDKN2A	NOTCH2	TNFRSF14	IKZF3	KRAS	SGK1
3649	M	2	Medium	0	1	1	0	0	no	Complete response		no	no	55.1	5.56	0	ABC	0.610141			NON-GCB	High risk	MLL2	MYD88	PIM1	CARD11	IRF4	TNFAIP3	ARID5B	MSH2	IL16	TCL1A	TNFAIP3	ARID5B	IRF4
3651	M	3	Medium	1	1	1	0	0	yes	Complete response		no	no	45.4	5.37	0	ABC	0.81814			NON-GCB	Medium risk	MYD88	CD79B	UBE2A
3653	F	3	Medium	1	0	1	0	1	yes	Complete response	Female	no	no	69.7	5.33	0	ABC	0.685603			NON-GCB	Low risk	MLL2	TP53	GNA13	MGA	ZNF608	SETD2	ARID5B	TBL1XR1	INO80	CHD8	PTPN6	ATR	CHD1	POU2F2	WAC	ARID5B	HIST1H1E	HIST1H2BC	PTPN6	SGK1
3654	F	3	Medium	1	0	1	0	1	yes	Complete response	Female	no	no	73.4	5.41	0	Unclassified	-0.15188			NON-GCB	High risk	HIST1H1E	PIM1	CDKN2A	SGK1	BIRC6	IRF4	MLL3	PAX5	RB1	PTPN6	ZFAT	CHD1	RRAGC	IKBKB	KRAS	CIITA	EZH2	HIST1H1E	HIST1H2BC	IL16	NFKBIE	PTPN6	SGK1	SOCS1	UBR5	XPO1	ZFAT
3655	M	4	High	1	1	1	0	1	no	No response		no	no	71.5	0.53	1	GCB	-2.04938	GCB	-1322	GCB	Low risk	BCL2	SOCS1	ARID1B	ZNF608	SETD2	ARID5B	CHD8	BTG1	BCL6	TMEM30A	NCOR1	ZBTB7A	S1PR2
3659	M	2	Medium	0	1	1	0	0	no	Complete response		no	no	53.3	4.18	0	Unclassified	0.0930659			GCB	High risk	CDKN2A	GNA13	CD70	RB1	TMEM30A	NCOR1	BCL10
3660	F	4	High	1	1	1	0	1	yes	Complete response	Female	no	no	73.2	2.84	1	ABC	0.973429			NON-GCB	High risk	MLL2	MYD88L265P	SPEN	ARID1B	STAT6	PTPN6	ZFAT	CHST2	FBXW7	HIST1H1E	HIST1H2BC	IL16	PTPN6	ZFAT
3661	M	0	Low	0	0	0	0	0	no	Complete response		no	no	54	4.42	0	GCB	-1.37273			GCB	High risk	MLL2	GNA13	SETD2	PAX5	TAF1	JAK1	RARA
3662	M	3	Medium	1	1	1	0	0	yes	Complete response		no	no	28.1	1.08	1	GCB	-0.959837			GCB	Medium risk	PIK3CD	IKZF3	ATR
3663	F	1	Low	0	0	0	0	1	no	Complete response	Female	no	no	65.3	4.41	0	ABC	2.4726			NON-GCB	Low risk	ARID1B	PAX5	GNAS	RRAGC
3664	M	3	Medium	0	1	1	0	1	no	Complete response		no	no	66.2	3.78	0	ABC	0.910514			NON-GCB	Low risk	HIST1H1E	SOCS1	SMARCA4	SGK1	DUSP2	ZNF608	JUNB	NFKBIA	PIM2
3666	F	0	Low	0	0	0	0	0	no	Complete response	Female	no	no	48.8	4.35	0	GCB	-0.343134			NON-GCB	High risk	MLL2	SPEN	SGK1	BIRC6	TBL1XR1	CHD8	BCL7A	IKZF3	BCL10	UBR5	FUBP1
3667	M	1	Low	0	0	1	0	0	no	Complete response		no	no	57.8	4.41	0	GCB	-0.75309			NON-GCB	High risk	ARID1A	SOCS1	SMARCA4	TNFAIP3	MCL1	PAX5	BCL6	ZEB2	ANKRD17	STAT3	XPO1	PAX5
3668	F	1	Low	0	0	1	0	0	yes	Partial response	Female	no	no	48.7	0.84	1	ABC	0.377569			NON-GCB	Medium risk	BCL2	STAT6	RHOA
3669	M	2	Medium	1	1	0	0	0	no	Complete response		no	no	55	5.1	0	GCB	-1.69488			GCB	High risk	MLL2	HIST1H1E	ARID1A	SOCS1	GNA13	SGK1	DUSP2	SETD2	ETS1	ZNF292	CHD8	BTG1	DNMT3A	PTPN6	DDX3X	CXCR4	ARID1B	KRAS
3671	F	1	Low	0	0	0	0	1	no	Complete response	Female	no	no	69.5	4.3	0	GCB	-1.53304			GCB	Low risk	CARD11	SPEN	STAT6	EZH2	PTPN6	NFKBIA	IKBKB	STAT5B	CASP8	IL16	KRAS
3672	F	1	Low	0	0	0	0	1	no	Complete response	Female	no	no	80.1	5.18	0	ABC	2.45035	ABC	2967	NON-GCB	High risk	BCL2	MYD88L265P	PIM1	MLL3	MEF2B	FOXO1	PTPN6	JAK3	MECOM	NFKBIE	CHST2	BCL2	EBF1	PTPN6
3673	M	1	Low	0	0	1	0	0	no	Complete response		no	no	50	4.33	0	Unclassified	0.141049	Unclassified	2191	NON-GCB	High risk	BIRC6	IRF4	SETD2	B2M	DNMT3A	DDX3X	TMSB4X	TGFBR2	SGK1
3674	M	1	Low	0	0	0	0	1	no	Complete response		no	no	83.5	1.68	1	ABC	1.2425	ABC	3040	NON-GCB	High risk	MYD88L265P	PIM1	SPEN	GNA13	BTG2	ETS1	TBL1XR1	GNAS	BTG1	CD79B	DNMT3A	ETV6	MSH2	ETS1
3675	M	2	Medium	0	1	1	0	0	no	Partial response		no	no	34.5	3.48	0	Unclassified	0.0992401			NON-GCB	High risk	SETD1B	BIRC6	FAM5C	CHD8	ZEB2	MECOM	ETV6	NCOR1	JAK1
3677	F	0	Low	0	0	0	0	0	no	Complete response	Female	no	no	47.8	3.53	0	GCB	-1.24443			GCB	Medium risk	HIST1H1E	TET2	MARK1	STAT5B	CASP8	DNMT3A	SF3B1	XPO1
3679	F	3	Medium	1	0	1	1	0	no	Complete response	Female	no	no	55.6	2.78	0	GCB	-1.88263			GCB	Low risk	CARD11	ARID1B	TNFAIP3	ARID5B	DCAF6	DDX10	MECOM	TIPARP	STAT5B	ARID5B	ATM	DDX10	KLHL14	MECOM	TIPARP	TMEM30A
3680	M	4	High	0	1	1	1	1	no	Partial response	no	no	no	68.5	1.56	1	ABC	2.45662			NON-GCB	High risk	MLL2	MTOR	MCL1	PAX5	PRDM1	1	CBLB	MCL1	PAX5
3682	M	0	Low	0	0	0	0	0	no	Complete response		no	no	16.1	3.56	0	GCB	-1.7299			GCB	Low risk	MLL2	TNFRSF14	NOTCH2	SETD1B	SMARCA4	DUSP2	MLL3	DDX10	PTPN6	PRDM1	PTPRK	BRAF	PTEN	KRAS	PTPN6
3684	F	4	High	1	1	1	0	1	yes	Complete response	Female	no	no	68.9	4.24	0	ABC	0.618095	ABC	2762	NON-GCB	High risk	HIST1H1E	SPEN	SOCS1	ZNF608	IRF4	B2M	TNFAIP3	EP300	PAX5	CD83	DDX3X	NFKBIA	HIST1H2BC	CDKN2A	IRF4	PAX5	SYK
3685	M	1	Low	0	0	0	0	1	no	Complete response		no	no	60.5	4.37	0	GCB	-0.520071			GCB	Medium risk	ARID1A	SOCS1	STAT6	KLHL14
3687	M	2	Medium	1	0	1	0	0	yes	Complete response		no	yes	40.5	0.57	1	Unclassified	0.0712618	GCB	1682	GCB	High risk	BCL2	TP53	ARID1A	ARID1B	MYC	ZFAT	RRAGC	BCL2
3688	F	1	Low	0	1	0	0	0	no	Partial response	Female	no	no	49.4	6.13	0	GCB	-0.507083				Low risk	MYD88	PIM1	CREBBP	ARID1A	ZNF608	MTOR	TNFAIP3	DCAF6	INO80	BCL6	MECOM
3689	M	1	Low	0	0	1	0	0	yes	Complete response		no	no	59.4	2.48	0	GCB	-0.305994			GCB	High risk	TP53	ZNF608	MTOR	MYC	PTPRK	POU2F2
3691	F	2	Medium	0	0	1	0	1	yes		Female	no	no	81.9	0.12	1	ABC	0.851244			NON-GCB	High risk	CARD11	SOCS1	MGA	KLHL14	TAF1
3692	M	5	High	1	1	1	1	1	no	Complete response	no	no	no	63	2.85	0	GCB	-1.55131	GCB	9	GCB	High risk	BCL2	CREBBP	TP53	EZH2	MEF2B	CHD1	SETD5	BCL1
3693	F	4	High	1	1	1	0	1	yes	Complete response	Female	no	no	76	2.75	0	Unclassified	0.219565	ABC	2635	NON-GCB	Low risk	HIST1H1E	SOCS1	SGK1	GNAS	UBE2A	IL16	ACTB	EBF1
3694	F	3	Medium	1	1	1	0	0	yes	Complete response	Female	no	no	59.6	2.78	0	GCB	-1.16509			GCB	Low risk	MLL2	SMARCA4	MTOR	EP300	GNAI2	XPO1
3696	M				1	1	0	1	no	Partial response		no	no	74.1	0.35	1	ABC	0.790444				Medium risk	TOX
3697	F	3	Medium	0	1	1	0	1	yes	Complete response	Female	no	no	83.9	2.83	0	ABC	0.943645			GCB	Medium risk	MLL2	IRF8	IKZF3	CBLB
3699	M	4	High	1	1	1	0	1	no	Complete response		no	no	76.3	3.04	0	GCB	-1.22735			NON-GCB	Low risk	MLL2	MYD88L265P	PIM1	CARD11	CDKN2A	IRF4	ARID5B	KLHL14	PRDM1	IL16	PIM2	CD22	CDKN2A	FOXP1	GNAI2	MYD88	RHOA	SETD2	SETD5	TGFBR2
3700	M	0	Low	0	0	0	0	0	no	Complete response		no	no	44.2	2.35	0	GCB	-1.54047				Medium risk	ARID1A	STAT6	JAK3	ANKRD17	ZBTB7A	CD58	STAT6
3701	M	2	Medium	0	1	0	0	1	no	Complete response		no	no	65.1	3.18	0	Unclassified	0.179291	GCB	1598	GCB	Medium risk	HIST1H1E	CARD11	SOCS1	SETD1B	JUNB
3703	M	0	Low	0	0	0	0	0	no	Complete response		no	no	44.2	3.5	0	ABC	0.638738			GCB	Medium risk	BCL2	TNFRSF14	SOCS1	CD70	KLHL6	IKZF3	NFKBIE	HNRNPD	PIK3R1
3704	F	3	Medium	0	1	1	0	1	no	Partial response	Female	no	no	69.6	3.03	0	ABC	0.611939			GCB	Medium risk	BCL2	MTOR	B2M	WAC
3705	F	2	Medium	0	0	1	0	1	no	Complete response	Female	no	no	70	2.72	1	GCB	-1.03386			NON-GCB	Medium risk
3706	M	2	Medium	0	1	1	0	0	yes	Partial response		no	no	54.9	1.64	0	GCB	-0.522033	Unclassified	2211	GCB	Low risk	MYD88	ARID1A	BTG2	TNFAIP3	UBE2A	MAGT1
3707	F	0	Low	0	0	0	0	0	no	Complete response	Female	no	no	30.8	1.92	0	GCB	-0.379812				Medium risk	SOCS1	ARID1B	YY1
3708	M	3	Medium	0	1	1	0	1	yes	Partial response		no	no	66.5	1.68	0	GCB	-0.332833	GCB	810	NON-GCB	High risk	BCL2	ARID1B	IRF4	MEF2B	BTG1	FBXW7	BTBD3	IRF4
3709	F	1	Low	0	0	0	0	1	no	Complete response	Female	no	no	73.6	1.8	0	ABC	1.75534			GCB	Medium risk	CD70	FAM5C	DCAF6	ANKRD17	NFKBIA	BCL1	MSH6	CD70	DCAF6	FAM5C	XPO1
3711	F	4	High	1	1	1	0	1	yes	Complete response	Female	no	no	81.2	1.74	0	ABC	1.35417	ABC	3002	NON-GCB	High risk	MYD88L265P	PIM1	SOCS1	MGA
3712	M	3	Medium	0	1	1	0	1	no	Partial response		no	no	80.6	1.59	0	GCB	-0.984305	GCB	770	GCB	Low risk	BCL2	HIST1H1E	CARD11	SGK1	MTOR	GNAS	BTG1	BCL7A	FAS	S1PR2
3713	F	0	Low	0	0	0	0	0	no	Complete response	Female	no	no	52.3	1.68	0	GCB	-0.697766	GCB	631	GCB	Medium risk	CARD11	MGA	ATM	JAK3	EBF1
3715	F	3	Medium	0	1	1	0	1	no	Partial response	Female	no	no	62.4	1.71	0	Unclassified	-0.198278			NON-GCB	Medium risk	MLL2	SPEN	ARID1B	ANKRD17	ZBTB7A	CDC73	CASP8	SF3B1
3716	F				0		0	1	no	Complete response	Female	no	yes	68.4	8.87	1	ABC	1.93319				High risk	MLL2	MYD88L265P	CDKN2A	SETD1B	MEF2B	CD79B	PRDM1	CIITA	CDKN2A	CD22
3717	F	2	Medium	1	0	0	0	1	yes	Complete response	Female	no	no	70.6	2.2	0	ABC	0.345477			GCB	High risk	CREBBP	CARD11	SPEN	GNA13	BTG2	BTG1	CD79B	FOXO1	JAK3
3718	M	1	Low	0	0	0	0	1	no	Complete response	no	no	no	65.1	2.13	0	GCB	-1.08734	GCB	511	GCB	Low risk	GNA13	KLHL6	B2M	INO80	BCL6	BRAF
3719	F	0	Low	0	0	0	0	0	no	Complete response	Female	no	no	29.1	2.14	0	GCB	-1.31904			GCB	Low risk	ATM	GNAS	IKBKB
3721	M	2	Medium	0	1	0	0	1	no	Complete response		no	no	61.5	2.42	0	GCB	-1.04471			GCB	Low risk	BCL2	PIM1	SGK1	ETS1	NFKBIA	WAC	FOXP1
3722	M	0	Low	0	0	0	0	0	no	Complete response		no	no	44.2	2.32	0	Unclassified	-0.0110906	GCB	1436	GCB	Medium risk	ARID1A	INO80
3724	M	3	Medium	0	1	1	0	1	yes	Partial response		no	no	71.3	2.31	0	GCB	-0.841994			GCB	Low risk	TP53	SETD1B	SGK1	STAT3	JAK1	GNAI2	BCL6
3725	F	2	Medium	1	0	1	0	0	no	Complete response	Female	no	no	57.7	2.54	0	GCB	-0.625102	GCB	750	GCB	Low risk	MLL2	PIM1	CDKN2A	ARID1B	NFKBIE	NF1	NFKBIA	PIM2	PHF6
3726	M	2	Medium	0	1	1	0	0	no	Complete response	no	no	no	46.8	2.24	0	GCB	-0.916673	GCB	505	GCB	High risk	CDKN2A	ARID1B	DUSP2	MLL3	IKZF3	HRAS	FOXP1	IKZF3	RARA
3727	F	0	Low	0	0	0	0	0	no	Complete response	Female	no	no	46.6	2.29	0	GCB	-1.83375	GCB	-813	GCB	Medium risk	MYC	DDX3X	MARK1	YY1
3728	M	4	High	1	1	1	0	1	yes	Partial response	no	no	no	66.4	2.3	0	GCB	-1.60886			GCB	Low risk	MLL2	BCL2	CREBBP	SMARCA4	EP300	GNAS	BCL1	FAS	HIST1H2BC	PTEN	FAS	PTEN
3729	M	3	Medium	0	1	1	1	0	yes	Complete response	no	no	no	52	2.55	0	Unclassified	0.117506			GCB	Medium risk	MLL2	EZH2	MEF2B	RB1	NFKBIE
3730	F	5	High	1	1	1	1	1	yes	Complete response	Female	no	no	61.4	2.86	0	GCB	-0.293364	GCB	1387	GCB	Medium risk	CHD8	HNRNPD
3731	F	4	High	1	1	1	0	1	yes	Partial response	Female	no	no	75.3	0.26	1	ABC	1.11914	ABC	3042	NON-GCB	High risk	DUSP2	FAM5C	MCL1	RRAGC	HIST1H1E	HIST1H2BC	MCL1
3732	M	1	Low	0	1	0	0	0	no	Complete response	no	no	no	56.5	2.38	0	ABC	1.95592	ABC	2800	NON-GCB	High risk	MYD88L265P	TP53	ARID1B	SETD1B	BTG2	MTOR	ARID5B	MEF2B	GNAS	ETV6	HNRNPD
3733	F	1	Low	0	0	0	0	1	no	Complete response	Female	no	no	75.3	1.84	0	Unclassified	0.110794			GCB	Medium risk	MLL2	SETD2	ARID5B	FAM5C	MLL3	INO80	HNRNPU
3737	F	1	Low	0	0	0	0	1	no	Complete response	Female	no	no	73.5	1.25	1	GCB	-0.984774	GCB	771	GCB	Medium risk	TNFRSF14	GNA13	DUSP2	IRF8	NFKBIE	NFKBIA	ACTB	NFKB2	MAP2K1
3739	M	1	Low	0	0	0	0	1	no	Complete response		no	no	67.4	1.84	0	GCB	-0.741801			GCB	Medium risk	BCL2	PIM1	CARD11	CDKN2A	BTG2	KLHL6	1	ZFX	CDKN2A	BCL2	CD79B	KLHL14
3740	F	1	Low	0	0	0	0	1	no	Complete response	Female	no	no	72.4	1.58	0	GCB	-0.459534			NON-GCB	Low risk	ARID1B	SETD1B	SGK1	MTOR	IRF8	IRF4	TMSB4X	IL16	IRF4	RB1	SGK1
3741	F	4	High	1	1	1	0	1	yes	Complete response	Female	no	no	60.3	1.58	0	GCB	-2.14328			GCB	Medium risk	BCL2	KLHL6	TNFAIP3	MEF2B	1	PTEN	TNFAIP3	UBR5
3742	M	4	High	0	1	1	1	1	no	Complete response	no	no	no	62.8	1.6	0	ABC	0.623188			NON-GCB	Low risk	SETD1B	GNAS	CHD8	RHOA
3743	F	4	High	1	1	1	1	0	no	No response	Female	no	no	56.8	0.45	1	GCB	-0.452848			NON-GCB	High risk	BCL2	ARID1A	ZNF292	MYC	PAX5	RB1	CHD8	FOXO1	NCOR1	CCND3	RHOA	CCND3	HIST1H1E	HIST1H2BC	MYC	NFKBIE	PAX5	PIM1	UBR5
3744	F	2	Medium	0	0	1	0	1	no	Complete response	Female	no	no	65	1.09	0	ABC	0.299153	GCB	1662	GCB	Medium risk
3745	M	2	Medium	0	0	1	0	1	no	Complete response		no	no	60.1	1.47	0	GCB	-1.20991	GCB	-334	GCB	Low risk	MLL2	HIST1H1E	SPEN	CDKN2A	GNA13	SGK1	CD70	IRF8	TET2	ETS1	EBF1	ZFAT	DDX3X	JUNB	NFKBIA	CDC73	BRAF	FBXW7	CD70	CREBBP	BCL6	CDC73
3746	M	2	Medium	0	0	1	0	1	no	Complete response	no	no	no	76	1.5	0	GCB	-0.773275			GCB	Medium risk	BCL2	SOCS1	PTPN6	ZEB2	PTPN6
3747	F	4	High	1	1	1	0	1	yes	Partial response	Female	no	no	65.7	1.54	0	GCB	-1.64246				Medium risk	CREBBP	TNFRSF14	RHOA	MET	KRAS	MET
3749	M	0	Low	0	0	0	0	0	no	Complete response		no	no	57.3	1.25	0	ABC	1.79504			NON-GCB	High risk	MYD88L265P	PIM1	CREBBP	GNAS	CD79B	PRDM1	TMSB4X
3750	M	3	Medium	0	1	1	1	0	no	Complete response	yes	no	no	53.4	1.42	0	ABC	0.848772			NON-GCB	High risk	BCL2	HIST1H1E	CARD11	IRF8	CCND3	WAC	HIST1H2BC	BCL2	KLHL14
3753	M	2	Medium	1	0	0	0	1	no	Complete response	yes	no	no	71.2	0.93	0	ABC	0.943026			GCB	Medium risk	MYD88L265P	MTOR	TBL1XR1
3754	F	3	Medium	1	1	0	0	1	yes	Complete response	Female	no	no	68.8	1.05	0	GCB	-0.942			GCB	Low risk	ARID1A	STAT6	B2M	EBF1	CD58	NFKB2	RARA
3755	M	3	Medium	1	1	0	0	1	no	Complete response	no	no	no	66.2	1.13	0	GCB	-0.793931			GCB	Low risk	MGA	ARID5B	MLL3	JAK3	MYB	DICER1	TCL1A
3756	M	3	Medium	0	1	1	0	1	no	No response	no	no	no	62.7	1.1	0	GCB	-2.1208			GCB	Low risk	BCL2	TP53	SETD1B	CD70	B2M	CHD1	MAP4K4	PTPRK	UBR5	B2M	CD70	BCL2	WAC
3757	M	1	Low	0	0	0	0	1	no	Complete response	no	no	no	63.3	0.76	0	GCB	-1.14489			NON-GCB	Low risk	BCL2	MYD88L265P	HIST1H1E	CREBBP	BTG2	EP300	BTG1	CHD1	PTPRK	MAGT1
3758	M	4	High	1	1	1	1	0	yes	Complete response	no	no	no	46.9	0.82	0	GCB	-1.13783			GCB	Low risk	STAT6	IRF8	EZH2	MEF2B	PTPN6	CCND3	XPO1	WAC	CIITA	GNAS	IL16	PTPN6	SF3B1	SGK1	SOCS1	STAT6	TCL1A	UBR5	XPO1
3759	M	2	Medium	0	1	1	0	0	yes	Complete response	no	no	no	34.8	2.07	0	GCB	-1.63797			GCB	Low risk	MLL2	ARID1A	SETD2	B2M	EZH2	MEF2B	PTPRK	ACTB	FUBP1	MAP2K1	BTBD3	FOXP1	SETD5	TGFBR2	XPO1
3761	M	0	Low	0	0	0	0	0	no	Complete response		no	no	52.6	3.27	0	ABC	0.739504			NON-GCB	Medium risk	MYD88L265P	DUSP2	ARID5B	EP300	INO80	BTG1	CD79B	PIM2	ARID5B	IL16
3762	M	3	Medium	1	1	1	0	0	yes	Complete response		no	no	29.9	3.56	0	Unclassified	0.17873				Medium risk	STAT6	MTOR	CCND3	MAGT1
3763	M	2	Medium	0	1	1	0	0	yes	Complete response		no	yes	58	1.62	1	ABC	0.760427			NON-GCB	High risk	BCL2	SPEN	BIRC6	IRF4	ETS1	FAM5C	DNMT3A	B2M	BCL2	ETS1	HIST1H1E	HIST1H2BC	IL16	IRF4	KLHL14	TCL1A
3764	F	2	Medium	0	0	1	1	0	no	Complete response	Female	no	no	58.4	2.94	0	GCB	-0.913601	GCB	458	GCB	Low risk	CARD11	ARID1A	ARID1B	SETD2	EZH2	CHD1	IL16	RARA
3765	F	4	High	1	1	1	0	1	yes	Complete response	Female	no	no	63.4	2.42	0	ABC	0.665764			GCB	Low risk	MLL2	BCL2	CREBBP	PTPN6	IL16	BCL2	KLHL14	KRAS	XPO1
3766	F	4	High	1	1	1	0	1	yes	Complete response	Female	no	no	61.7	1.97	1	ABC	0.369205	ABC	2512	NON-GCB	High risk	SPEN	MLL3	DNMT3A	BCL6	MYB	FBXW7	HIST1H1E	HIST1H2BC
3767	M	0	Low	0	0	0	0	0	no	Complete response		no	no	57.5	2.47	0	GCB	-0.262264	GCB	1825	GCB	Medium risk	MARK1
3770	M	4	High	1	1	1	0	1	yes	Complete response	no	no	no	64	1.74	0	GCB	-1.22089			GCB	Low risk	SOCS1	ATM	MTOR	FAM5C	TBL1XR1	NF1	JAK1	S1PR2
3771	M	4	High	1	1	1	1	0	yes	Complete response	no	no	no	49.8	1.73	0	ABC	0.564822	Unclassified	2035	NON-GCB	Medium risk	JAK3	MAP4K4	FOXP1	STAT5B
3775	M	4	High	1	1	1	1	0	yes	Complete response	no	no	no	22.3	1.3	0	Unclassified	0.189515			GCB	Medium risk	CARD11	SETD1B	CHD8	JAK1	GOLGA5
3776	M	1	Low	0	0	0	0	1	no	Complete response	yes	no	no	67.5	5.87	0	Unclassified	0.236248			GCB	Medium risk	MYD88L265P	SMARCA4	DUSP2	BTG2	TBL1XR1	CHD8	BTG1	MYB	HIST1H2BC	FUBP1	MYB
3777	M	3	Medium	1	0	1	0	1	yes	Complete response	yes	no	yes	66.1	4.04	1	ABC	1.6529			NON-GCB	High risk	MYD88L265P	PIM1	CREBBP	ARID1A	CD79B	MARK1	IKBKB
3778	M	2	Medium	1	0	0	0	1	no	Complete response	yes	no	no	67.9	5.24	0	ABC	2.12538	ABC	3892	NON-GCB	High risk	PIM1	DUSP2	SETD2	BTG1	CD79B	BCL7A	GOLGA5	FOXP1
3779	M	3	Medium	1	0	1	0	1	no	Complete response	yes	no	no	77.9	4.4	0	ABC	0.812615			NON-GCB	Medium risk	MYD88	PIM1	DUSP2	MYC	ATR	MYB
3780	M	1	Low	0	0	0	0	1	no	Complete response	yes	no	no	78.3	4.22	0	ABC	0.453482			NON-GCB	Low risk	MYD88L265P	ETS1	RB1	CHD1	PTPRK
3781	M	1	Low	0	0	0	0	1	no	Complete response	yes	no	no	65.1	3.28	0	ABC	0.375831	GCB	1691	NON-GCB	Low risk	CREBBP	ARID1A	SETD1B
3782	M	2	Medium	1	0	1	0	0	no	Complete response	yes	no	no	58.5	2.25	0	ABC	1.31034			NON-GCB	High risk	MYD88L265P	PIM1	CDKN2A	ZNF608	TBL1XR1	KLHL14	TAF1	GNAI2	RARA	CDKN2A
3783	M	2	Medium	1	0	0	0	1	yes	Complete response	yes	no	no	71.6	2.03	0	ABC	1.15082			NON-GCB	Low risk	ARID1A	GNA13	SGK1	ZNF608	B2M	STAT3	MAP4K4	MYB
3784	M	2	Medium	1	0	0	0	1	no	Complete response	yes	no	no	70.1	1.66	1	ABC	1.90632	ABC	3644	NON-GCB	High risk	MYD88L265P	CDKN2A	BTG2	ETV6	PRDM1	RHOA	FAS	FBXW7	CDKN2A
3785	M	1	Low	0	0	0	0	1	no	Complete response	yes	no	no	60.8	1.13	0	ABC	0.68215			NON-GCB	Medium risk	MYD88L265P	PIM1	BTG2	TET2	MLL3	BTG1	PRDM1
3786	M	3	Medium	1	1	1	0	0	yes	Complete response	no	no	no	26.9	1.45	0	Unclassified	0.127504				Medium risk	MLL2	ARID1A	SETD2	CHD8
3787	M	4	High	0	1	1	1	1	yes	Complete response	yes	no	no	64.4	1.26	0	ABC	2.028			NON-GCB	High risk	MYD88L265P	PIM1	EP300	MLL3	ZBTB7A
3810	M				1		1	1	no		no	yes		68.5	0.14		GCB	-1.77632					HIST1H1E	SPEN	ARID5B	ATR	ACTB	HIST1H1E	HIST1H2BC
3811	M				0		0	0		Complete response	no	no		48.8	10.33	0	GCB	-1.79264			GCB	Medium risk	ARID1B	ETS1	FAM5C	MCL1	DCAF6	BCL6	CDC73	UBR5	CD22	HRAS	FBXW7	CDC73	DCAF6	FAM5C	MCL1	XPO1
3812	M				0		0	1	no	Complete response	no	no		60	10.47	0	GCB	-0.722659			NON-GCB	Low risk	HIST1H1E	SPEN	ARID1A	SOCS1	GNA13	CD70	ZNF608	BIRC6	IRF8	IKZF3	ATR	JUNB	TMSB4X	XPO1
3813	F				1		0	1		Complete response	Female	no		71.3	4.31	0	Unclassified	-0.189183			NON-GCB	High risk	BCL2	BIRC6	BCL7A	LIN54
3814	M				1		0	0		Complete response	no	no	no	37.9	3.44	0	ABC	0.695909			GCB	Medium risk	PIM1	TP53	TNFRSF14	IKZF3	IKZF3	NF1	RARA	XPO1
3815	F			0	1		0	0	yes	Complete response	Female			44.5	5.02	0	GCB	-0.776491			GCB	Medium risk	MLL2	CREBBP	SMARCA4	ATM	BCL7A	CHST2	ZFX
3816	F						0	0	yes		Female			41.5	0.08	0	GCB	-1.36312	GCB	307	GCB	High risk	ARID1A	SOCS1	GNA13	BTG2	MYC	DDX10	BTG1	NCOR1	TAF1	MAP4K4	CD22	TCL1A	MAP2K1
3817	F				1	1	0	0	no	Partial response	Female			37.9	1.78	0	GCB	-0.507427				Medium risk	SOCS1	ZNF292	BCL7A	JUNB	JAK1	MAGT1
3823	F				1		0	1		Complete response	Female	no		76.3		1	ABC	0.745217			NON-GCB		BCL2	MSH2	GOLGA5
3835	M				1	1	1	0	no	Complete response	no	no		58.2	7.13	0	GCB	-2.11923			NON-GCB	Low risk	MLL2	BCL2	TP53	TNFRSF14	SETD1B	STAT6	IRF8	EZH2	BCL7A	POU2F2
3843	M				1		0	0	no	Complete response	no	no		50.5	1.77	1	GCB	-0.801929				Medium risk	MLL2	BTG2	MEF2B	FOXO1	STAT3	POU2F2
3845	F					1	0	1	yes	Complete response	Female	no		74.4	4.47		Unclassified	0.221902			GCB		TP53	SGK1	MTOR	TNFAIP3	ARID5B	ETS1	KLHL14	ZEB2	ZFAT	CHD1	CBLB	HRAS	TP53	ZEB2	CIITA	ETS1	KRAS
3846	M				1	1	0	1	yes		no	no		76.7	5.64	0	ABC	0.850639			NON-GCB	High risk	TP53	CD70	NCOR1	CCND3	GOLGA5	BCL10	CBLB	MYB	YY1
3847	M				1		0	0	yes	Complete response	no	no		47.1	6.34	0	GCB	-0.378754			NON-GCB	Medium risk	CREBBP	NOTCH2
3848	M				1	0	0	1	no	Complete response	no	no		74.9	6.3	1	Unclassified	-0.126379				Medium risk	MLL2	SOCS1	ATM	MEF2B	ZEB2	EBF1	JUNB	TMSB4X
3849	F				1		0	1	yes	Partial response	Female			63.4	1.36	0	GCB	-0.365284			GCB	High risk	MLL2	BCL2	SOCS1	ZNF608	IRF4	DDX10	RB1	BTG1	DNMT3A	PTPN6	NCOR1	CD22	ATM	BCL2	BTG1	DDX10	IRF4	KLHL14	PTPN6	RUNX1	UBR5	XPO1
3851	M					0	0	0		Complete response	no	no		55	1.55	0	GCB	-1.56726			GCB	High risk	CREBBP	TP53	SOCS1	STAT6	IRF8	FAS	HRAS	FAS	XPO1
3852	M				1		1	1	yes	Complete response	no	no		75.3		1	GCB	-0.619059			NON-GCB		SOCS1	SETD1B	MARK1	MYB
3856	M				0		0	0	yes	Complete response	no	no		36.8	5.48	0	GCB	-0.435083			NON-GCB	Low risk	PIM1	ARID1A	SOCS1	IRF8	SETD2	B2M	ARID5B	PAX5	BCL7A	CD83	JUNB	ACTB	PAX5
3857	M				1		0	1	yes		no	no		71.1	5.97	0	ABC	0.61117				High risk	SPEN	ARID1A	FOXO1
3859	M			0	0		0	1	no		no	no		83.6	0.04	0	Unclassified	0.0401973			GCB	High risk	BCL2	DUSP2	ZNF608	TET2	TBL1XR1	PRDM1	ZBTB7A	SETD5
3861	F				0		0	1	no		Female	no		85.8	3.98	0	GCB	-1.29326			GCB	Low risk	TP53	SMARCA4	CD70	TET2	FAM5C	EBF1	CDC73	HNRNPU	MET	FOXP1	CDC73	FAM5C	MET
3865	M						0	1		Complete response	no	no		72.2	4.38	0	ABC	1.04292			NON-GCB	Medium risk	PIM1	STAT6	MTOR	TET2	MAGT1	MSH6
3867	F				0		0	0	no	Complete response	Female			31.2	3.85	0	GCB	-0.284823			GCB	Low risk	CREBBP	SETD1B	GNA13	SMARCA4	STAT6	BIRC6	B2M	RHOA	MAGT1	MSH6
3872	M				1	1	0	1	no		no	no		72.8	0.06	1	GCB	-0.336776				Medium risk	HIST1H1E	PIM1	CREBBP	SOCS1	DUSP2	BTG2	ZNF608	IRF4	TET2	RB1	CD83	PTPRK	NFKBIA	TMEM30A	XPO1
3873	F				1		0	1	no		Female	no		76	0.03	1	ABC	1.16046			NON-GCB	High risk	MLL2	SPEN	BTG2	IRF4	FOXO1	PTPN6	IKZF3	PRDM1	YY1	B2M	IKZF3	IRF4
3875	M				1	1	0	1		Complete response	no	no		66.6	2.45	1	ABC	1.48233				High risk	MLL2	MYD88L265P	MYD88	PIM1	CDKN2A	TNFAIP3	ETS1	ZNF292	TBL1XR1	UBE2A	BCL10	MYD88
3876	M						0	0		Complete response	no	no	yes	54.8	0.92	0	ABC	1.39241			NON-GCB	High risk	MYD88	CDKN2A	TNFAIP3	ETS1	ZNF292	TBL1XR1	UBE2A	BCL10
3879	F				0		0	1	no	Complete response	Female	no		81.6	0.54	0	Unclassified	0.00496011			GCB	Low risk	MYD88L265P	SGK1	ATR	IKBKB	TOX
3880	M				1		1	0	no	Complete response	no			59.5	2.55	0	Unclassified	0.184079				Medium risk	BCL2	CARD11	ARID1A	CDKN2A	IRF4	TBL1XR1	FOXO1	CCND3	CDKN2A
3881	M				1		0	1	no	Complete response	no			76.3	2.17	0	GCB	-1.26335			GCB	High risk	BCL2	CARD11	TP53	SMARCA4	SETD2	B2M	DDX10	TAF1	JUNB	HNRNPU	MET	ATM	DDX10	EZH2	MET	MLL3
3882	M				1		1	1	yes	Partial response	no	no		68.8	2.35	0	GCB	-1.6054			GCB	Low risk	BCL2	HIST1H1E	TNFRSF14	EZH2	GNAS	FOXO1	TMSB4X	S1PR2	XPO1
3883	F				1		0	1	no	Complete response	Female			60.3	1.69	0	ABC	0.277428			NON-GCB	Medium risk	NOTCH2	KLHL6	CHD8	ANKRD17	YY1	KRAS
3886	M				1		1	0		Complete response	no			59.6	1.2	0	Unclassified	-0.157457			GCB	Low risk	BCL2	CARD11	ARID1A	CDKN2A	NOTCH2	ARID1B	IRF4	MEF2B	TBL1XR1	GNAS	CCND3	UBE2A	CDKN2A
3887	F	3	Medium	0	0	1	1	1		Complete response	Female	no		69.9	1.16	0	GCB	-1.09756			GCB	Low risk	MLL2	BCL2	HIST1H1E	CREBBP	TNFRSF14	SGK1	ARID5B	EZH2	MLL3	PAX5	BCL7A	GNAI2	ARID5B
3888	F				1		1	1	yes	Complete response	Female	no	yes	73.9	1.21	0	ABC	1.79087	ABC	3696	NON-GCB	High risk	MYD88L265P	PIM1	CARD11	BTG2	TBL1XR1	ETV6	TOX	KRAS
3891	F				0		0	1		Complete response	Female			75.5	1.83	0	GCB	-1.17078			GCB	High risk	MLL2	MYC	IKZF3	BCL6	IKZF3	MYC	RARA
3892	F				0		0	0		Complete response	Female			53.8	1.69	0	Unclassified	-0.0575527				Medium risk	CD70	IRF8	ZNF292	MECOM	BCL10
3893	F				0		0	1	yes	Complete response	Female			67.7	1.03	0	GCB	-2.13673			GCB	High risk	MLL2	BCL2	ARID1A	SETD1B	B2M	MCL1	IL16	PTPRK	DICER1	MCL1	MGA	RUNX1	XPO1
3894	F				0		0	0	no	Complete response	Female	no		51.4	0.55	0	ABC	0.543998			GCB	Medium risk	MYD88L265P	NFKBIE
3895	F				1		0	1	no		Female	no		66	1.57	0	GCB	-1.71352			GCB	Low risk	GNA13	CD70	INO80	NCOR1	HNRNPU	NF1	XPO1
3896	M						0	0			no	no		56.6			GCB	-2.05999	GCB	-1082			BCL2	CREBBP	SGK1	MGA	CD70	MYC	RB1	JAK3	ANKRD17	ZFAT	NF1	DDX3X	BCL1	TCL1A	CD70	MSH6	MYC	UBR5	ZFAT
3898	M			0	0		0	1	no	Complete response	no			75.2	0.6	0	GCB	-0.377202	GCB	715	NON-GCB	High risk	TNFRSF14	ARID1B	B2M	PRDM1	SETD5	FOXP1
3899	M			0	1		1	1	no	Complete response	no			69.6	1.05	0	GCB	-0.388343			GCB	Medium risk	TAF1
3900	F				1		1	1	no	Complete response	Female	no		66.2	1	0	Unclassified	-0.141038	GCB	1180		Medium risk	ATM	IRF8	PIK3CD	JAK3
3901	F				1	1	1	1		Partial response	Female	no	yes	66.1	0.66	1	GCB	-0.983829			GCB	Low risk	MLL2	BCL2	HIST1H1E	IRF8	SETD2	TNFAIP3	EZH2	IKBKB	FAS	TNFAIP3
3902	F			0	0	1		1	no	Complete response	Female			82.3	4.62	0	GCB	-0.275129	GCB	1841	NON-GCB	Low risk	BCL2	ZNF608	MTOR	IRF4	TMEM30A	CHD1	PRDM1	CD58	CD58	PRDM1	TMEM30A	BCL2	CCND3	CD83	IRF4	NFKBIE	PIM1
3903	M	2	Medium	0	0	1	0	1	no	No response	no	no		86	0.07	1	ABC	0.627109	ABC	3039	NON-GCB	High risk	MLL2	MYD88	CARD11	CD70	KLHL6	PRDM1	BRAF	STAT5B	MLL3
3904	M	3	Medium	0	1	1	1	0	yes	No response	no	no		45.9	0.29	1	GCB	-0.850731			GCB	High risk	GNA13	MGA	MECOM	MAP4K4	NFKBIA	MARK1	ZFX
3905	F	3	Medium	0	1	0	1	1	no	Complete response	Female	yes		65.2	3.27	0	ABC	1.56801	ABC	3126	NON-GCB	High risk	BCL2	MYD88L265P	CDKN2A	SETD1B	CD79B	DNMT3A	CD58	CDKN2A	BCL2	KLHL14
3906	F	2	Medium	0	1	1	0	0	no	Complete response	Female	no		59.8	8.18	0	GCB	-1.53943			GCB	High risk	MLL2	PIM1	NOTCH2	CHD8	NCOR1	NOTCH2	XPO1
3907	F	2	Medium	0	0	1	0	1	yes	No response	Female	no		79	9.79	0	GCB	-0.597654				Low risk	MLL2	CARD11	NF1	JAK1
3908	M			0	1	1		0	no	Complete response				47.9	7.56	0	GCB	-1.34149			GCB	Medium risk	SOCS1	NOTCH2	GOLGA5	PIK3R1	NOTCH2
3909	F	4	High	0	1	1	1	1	no	Complete response	Female	no		76.1	2.07	1	GCB	-0.680925			NON-GCB	Medium risk	HIST1H1E	IRF8	RHOA	BCL1	RRAGC
3910	M	4	High	1	1	1	0	1	no	Complete response	no	no		69.4	1.19	1	ABC	0.836904				Medium risk
3911	F	3	Medium	0	1	0	1	1	no	Complete response	Female	no		71.4	4.99	0	GCB	-0.711278				High risk	BCL2	PIK3CD	DNMT3A	PTPRK	MARK1
3913	F			0	0	0		1	no	Complete response	Female	no		91.7	1.94	1	GCB	-0.941224				High risk	PIM1	CARD11	SMARCA4	PAX5	GNAS	ANKRD17	ZFAT
3914	M			0	0	0		1	no	Complete response				71.8	10.48	0	ABC	1.20992			NON-GCB	Low risk	MLL2	TNFRSF14	SMARCA4	ATM	PIK3CD	FAM5C	MEF2B	INO80	RHOA
3915	M			0	0	0		1	no	Complete response		no		63	6.5	0	Unclassified	-0.0171851			NON-GCB	Medium risk	MLL2	ATM	ZNF292	DCAF6	INO80
3916	M	2	Medium	0	1	0	0	1	yes	Complete response	no	no		61	7.53	0	ABC	0.842358				High risk	MLL2	MYD88L265P	MYD88	PIM1	CREBBP	CDKN2A	SETD1B	MTOR	TBL1XR1	DDX10	KLHL14	RHOA	DICER1	GNAI2
3918	F	4	High	1	1	1	0	1	yes	No response	Female	no		79.6	0.18	1	ABC	0.549722	ABC	2730		High risk	HIST1H1E	SPEN	MGA	CD70	MTOR	PTPN6	ETV6	JUNB	BTBD3	PIK3R1	XPO1
3919	M			0	0	0		0	no	Complete response				53.3	6.5	0	ABC	1.0062			NON-GCB	High risk	MYD88L265P	SETD2	DCAF6	ETV6	MSH2	DICER1
3920	M			0	1	0		1	no	Complete response				63.5	9.3	0	GCB	-0.79894			GCB	Medium risk	CREBBP	TBL1XR1	DCAF6	POU2F2	HRAS
3921	F			0	0	0		1	no	Complete response	Female			64.7	1.58	1	GCB	-1.28094			GCB	Medium risk	MLL2	NOTCH2	ARID1B	MLL2	XPO1
3922	M	1	Low	0	0	0	0	1	no	Complete response	no	no		80.3	4.17	1	ABC	0.361002	Unclassified	2281	NON-GCB	Medium risk	MLL2	SMARCA4
3925	F	2	Medium	0	1	0	0	1	no	Complete response	Female	no		60.2	3.39	0	GCB	-1.05146			GCB	Low risk	NOTCH2	SGK1	DUSP2	ATM	TET2	CD83	PIM2
3926	M	2	Medium	0	1	0	1	0	yes	Complete response	no	yes		42.4	3.44	0	Unclassified	-0.027655			NON-GCB	Medium risk	BCL2	ARID1A	SMARCA4	MEF2B	JAK3	BCL2
3927	F	2	Medium	0	1	0	0	1	no	Complete response	Female	no		62.1	5.55	1	Unclassified	-0.039624			NON-GCB	High risk	MLL2	MYD88	GNA13	SGK1	PIK3CD	SETD2	MCL1	MLL3	BCL6	CHD1
3928	M	4	High	0	1	1	1	1	no	Complete response	no	no		60	1.2	1	ABC	1.88869	ABC	3384	NON-GCB	High risk	MYD88L265P	SPEN	CDKN2A	BIRC6	KLHL14	TAF1	CD58	CDKN2A	ZBTB7A
3929	M	2	Medium	0	1	1	0	0	no	Complete response	no	no		52.8	11.87	0	GCB	-1.24786			GCB	Low risk	MLL2	NOTCH2	MGA	DUSP2	BTG2	MTOR	IRF4	MLL3	MYC	GNAS	DNMT3A	MAP4K4	IL16	NOTCH2
3930	M			0	1	1		1	yes	Complete response				60.5	6.93	1	GCB	-0.319403			GCB	High risk	MLL2	BCL2	TP53	SETD1B	SMARCA4	ZNF608	MCL1	MSH2	MET	POU2F2	CCND3	MCL1	MET	NFKBIE	PIM1
3931	M			0	0	0		0	no	Complete response				34.3	7.93	0	GCB	-0.813494			NON-GCB	Low risk	MYD88	SGK1	RB1	NCOR1
3932	M			0	0	0		1	no	Complete response				77.3	2.17	1	GCB	-1.39122	GCB	615	GCB	Low risk	NOTCH2	SETD1B	SMARCA4	SGK1	DUSP2	MTOR	KLHL14	BTG1	BCL7A	MSH2	CD83	JUNB	DICER1	CD22	MARK1
3933	M	3	Medium	0	1	0	1	1	no	Complete response	no	no		75.5	5.02	0	ABC	0.936411			NON-GCB	Low risk	MLL2	PIM1	DUSP2	BTG2	IRF4	TBL1XR1	DDX10	ETV6	BCL10	NFKB2	IKBKB	ATM	DDX10
3936	F			0	0	1		0	no	Complete response	Female	no		59.9	8.58	0	GCB	-0.965605			GCB	Medium risk	IRF8	BCL7A	EBF1	CD83	MARK1	UBR5	NFKB2
3937	M	3	Medium	1	1	0	0	1	yes	No response	no	no		77.8	0.11	1	Unclassified	0.16383			NON-GCB	High risk	PIM1	CREBBP	CARD11	ATM	FAM5C	DDX10	SETD5	PTPRK	ACTB	MET	TMSB4X	HNRNPD	ACTB	CARD11	MET
3938	F	4	High	1	1	1	0	1	no	No response	Female	no		79.3	1.13	1	ABC	0.943422	ABC	2472	NON-GCB	High risk	CDKN2A	MTOR	IRF4	INO80	FBXW7	CDKN2A	CCND3	CD22	CD83	IRF4	NFKBIE	PIM1
3940	M			0	0	1		0	yes	Partial response				52	7.95	0	GCB	-1.24079	GCB	989	GCB	Low risk	HIST1H1E	PIM1	SOCS1	NOTCH2	SGK1	MGA	CD70	TET2	B2M	INO80	RHOA	NFKB2	POU2F2	B2M	INO800	MGA	NFKB2	RUNX1
3941	M			0	1	1		1	no	Partial response				80.9	7.75	1	GCB	-1.36586			GCB	High risk	ARID1B	ZNF292	MEF2B	MYC	EBF1	DDX3X	MARK1	PIK3R1	EBF1	KRAS
3942	M	4	High	0	1	1	1	1	no	No response	no	no		61	0.6	1	Unclassified	0.0255912	GCB	1228		Medium risk	SMARCA4	MGA	DUSP2	CHD8	CBLB	GNAI2
3943	M	3	Medium	0	1	1	0	1	no	Complete response	no	no		65	5.81	1	Unclassified	0.171608			NON-GCB	High risk	MLL2	SMARCA4	MGA	IRF8	ZFAT	TAF1
3944	F			0	0	0		1	no	Complete response	Female	no		71.4	5.65	0	ABC	1.25334			NON-GCB	Low risk	MYD88L265P	PIM1	ARID1B	ZNF608	KLHL6	BIRC6	SETD2	ETS1	DDX10	PAX5	PTPN6	ETV6	PIM2	SF3B1	ETV6	ATM	DDX10	ETS1	PAX5
3945	F			0	0	0		1	no	Complete response	Female			72.6	9.85	1	ABC	1.06672				High risk	MLL3	GNAS	INO80	DNMT3A	ANKRD17	RHOA	HNRNPU	MSH6
3946	M			0	0	0		0	no	Complete response				52	3.74	0	GCB	-0.854249				Low risk	MLL2	BCL2	PIM1	SOCS1	SGK1	IRF4	NF1	ACTB	DICER1	RUNX1	CD79B	GNA13
3948	F			0	0	0		1	yes	Complete response	Female	no		68	9.14	0	GCB	-0.458609			GCB	Medium risk	BTG2	PIK3CD	KLHL14	JUNB	MYB	MET	POU2F2
3949	F	1	Low	0	0	0	0	1	no	Complete response	Female	no		61.2	7.62	0	GCB	-0.415657			GCB	Medium risk	STAT3
3950	F	1	Low	0	1	0	0	0	no	Complete response	Female	no		23.4	5.06	0	ABC	0.477491			NON-GCB	High risk	MGA	RB1	ZFAT	STAT3	XPO1	PIK3R1
3951	M	2	Medium	0	1	0	1	0	no	Complete response	no	no		48.8	5.02	0	GCB	-0.417761	GCB	1221	GCB	Medium risk	PIM1	SMARCA4	ZNF608	JUNB	TIPARP	TMSB4X
3952	M	3	Medium	0	1	1	1	0	yes	No response	no	yes		42.3	0.53	1	Unclassified	0.0398348	GCB	1612	NON-GCB	Medium risk	PIM1	GNA13	BIRC6	ZNF292	ANKRD17	CD83	ACTB	TIPARP
3953	M	3	Medium	0	1	0	1	1	no	Complete response	no	no		70.9	4.31	0	Unclassified	-0.0515339			NON-GCB	High risk	HIST1H1E	SPEN	MLL3
3954	M			0	1	0		0	yes	Partial response				53.6	0.99	1	Unclassified	0.0323027			NON-GCB	Medium risk	INO80	TAF1	NFKBIA
3955	F			0	0	0		1	no	Complete response	Female			72.4	9.29	0	GCB	-0.408199	GCB	1079		Low risk	MYD88L265P	BIRC6	MYC	SF3B1	PHF6
3956	M	3	Medium	1	1	1	0	0	yes	Complete response	no	no		54.4	7.32	0	GCB	-1.08886	GCB	1078	GCB	Low risk	MYD88	CREBBP	ARID1B	EP300	DDX3X	BCL10	UBR5	XPO1
3957	F	3	Medium	0	1	1	0	1	no	Complete response	Female	no		75.9	6.65	0	ABC	1.13105			NON-GCB	Medium risk	MTOR	BIRC6	INO80	CHD8	CD79B	XPO1	NCOR1
3958	M			1	1	1		0	yes	Complete response				57.8	8.16	0	ABC	1.56019	ABC	3036	GCB	High risk	MYD88L265P	HIST1H1E	CDKN2A	NOTCH2	MAP4K4	CDKN2A	NOTCH2
3959	M	3	Medium	0	1	0	1	1	no	Complete response	yes	yes		82.9	1.14	1	ABC	1.64182			NON-GCB	High risk	MYD88L265P	PIM1	DNMT3A	ETV6	CBLB
3960	M			0	0	0		0	no	Partial response		no		35.7	10.69	0	GCB	-0.303038			GCB	Medium risk	DUSP2	PIK3CD	TBL1XR1	HNRNPD
3963	F			0	0	1		0	no	Complete response	Female			53.6	10.25	0	GCB	-0.617951			NON-GCB	Low risk	SPEN	GNA13	SMARCA4	MTOR	IRF4	MSH2	MAP4K4	IL16
3964	F	1	Low	0	0	0	0	1	no	No response	Female	no		82.2	0.39	1	ABC	0.822393			NON-GCB	Medium risk	BRAF
3965	M	4	High	1	1	1	1	0	no	Complete response	yes			33.8	1.51	1	ABC	1.33235	ABC	2828	NON-GCB	High risk	MYD88	PIM1	CDKN2A	EP300	SF3B1	CDKN2A
3966	M	0	Low	0	0	0	0	0	no	Complete response	no	no		41.1	7.46	0	GCB	-0.690956	GCB	1274	GCB	Low risk	MLL2	HIST1H1E	TP53	SMARCA4	CD70	BTG2	MCL1	JAK3	BCL10	DICER1	CD70	HIST1H1E	HIST1H2BC
3967	F	3	Medium	0	1	1	0	1	no	No response	Female	no		77.9	0.32	1	Unclassified	-0.0119942			GCB	Medium risk	CREBBP	TNFRSF14	ARID1B	IRF8	SETD2	TET2	CHD8
3968	M	0	Low	0	0	0	0	0	no	Complete response	no	no		46.4	7.26	0	Unclassified	-0.0461781			GCB	Medium risk	BCL2	CDKN2A	BTG2	RB1	FUBP1	CDKN2A	BCL2	KLHL14
3969	M	3	Medium	0	1	1	1	0	yes	Complete response	no	no		59	8.47	0	GCB	-0.582606			GCB	Low risk	SPEN	CD70	IRF8	IRF4	MEF2B	TMEM30A
3971	F			1	1	1		1	no	Complete response	Female			70.4	1.35	1	GCB	-0.956895			NON-GCB	Low risk	MYD88	HIST1H1E	TNFAIP3	INO80	BCL6	CD58	CBLB	MET	GNAI2	TNFAIP3	MET	MLL3
3972	M	1	Low	0	0	1	0	0	no	Complete response	no	no		19.5	7.97	0	GCB	-1.95557	GCB	637	GCB	Low risk	MGA	IRF8	EZH2	EP300	DDX10	PTPN6	HIST1H1E	HIST1H2BC	PTPN6	SGK1
3973	M	0	Low	0	0	0	0	0	no	Complete response	no	no		43.1	5.33	0	Unclassified	0.00307414			GCB	High risk	BCL2	CDKN2A	CD70	ARID5B	CHD8	SETD5	CDKN2A	ARID5B	BCL2	KLHL14
3974	M			0	1	0		1	no	Complete response				60.1	3.04	0	GCB	-0.466735			NON-GCB	Low risk	SOCS1	GNA13	SGK1	ZNF608	PIK3CD	ZNF292	DCAF6	UBE2A	XPO1
3975	F	1	Low	0	1	0	0	0	no	Complete response	Female	no		57.9	5.1	0	GCB	-0.601791				Medium risk	JAK3	EBF1
3976	M			0	1	0		1	no	Complete response		no		85.1	5.16	1	ABC	0.799209				High risk	SPEN	ZNF608	CHD8	CCND3
3977	F	3	Medium	0	1	1	1	0	no	Complete response	Female	no		38.6	7.12	0	GCB	-0.477485			NON-GCB	Low risk	MYD88	CREBBP	SETD2	TET2	TBL1XR1	GNAS	PTPN6	ANKRD17	CHD1	MET	WAC
3978	F	0	Low	0	0	0	0	0	no	Complete response	Female	no		46.5	5.56	1	ABC	0.551696				High risk	MLL2	BCL2	MYD88	HIST1H1E	TP53	DCAF6	KLHL14	MYB	BCL2	MSH2	MSH6
3979	M			0	0	0		1	no	Complete response				74.2	5.41	1	Unclassified	0.179165			NON-GCB	Medium risk	MLL2	ARID1A	ARID1B
3980	F			0	0	0		1	yes		Female			61.5	0.79	1	GCB	-0.520479			GCB	High risk	HIST1H1E	SPEN	TP53	ARID1B	SETD1B	MLL3	MYC	HIST1H1E	HIST1H2BC
3981	M			0	1	1		0	no	Complete response				33.3	9.25	0	ABC	0.343329	Unclassified	2048	NON-GCB	High risk	MLL2	HIST1H1E	SPEN	DCAF6	HIST1H1E	HIST1H2BC
3982	M			0	0	0		0	yes	Complete response				56.1	0.82	1	ABC	0.78711			NON-GCB	High risk	HIST1H1E	SPEN	HIST1H1E	HIST1H2BC
3983	F	3	Medium	0	1	1	0	1	yes	Partial response	Female	no		71.3	1.28	1	GCB	-1.1748			GCB	High risk	MLL2	CREBBP	MCL1	ZFAT	CCND3	CDC73	HNRNPU	CCND3	MCL1	NFKBIE	PIM1
3984	F			0	1	1		1	no	Complete response	Female			79.6	5.72	1	Unclassified	0.0274307			NON-GCB	High risk	HIST1H1E	PIM1	CDKN2A	KLHL14	DNMT3A	SETD5	ZFX	TGFBR2	CDKN2A	HIST1H1E	HIST1H2BC
3985	F				1	1		1	yes	No response	Female			83.2	0.08	1	ABC	1.50385			NON-GCB	High risk	HIST1H1E	DUSP2	IRF4	DNMT3A	PRDM1	PIM2	CD22	FOXP1	HIST1H1E	HIST1H2BC	PRDM1	BCL6
3986	M	1	Low	0	1	0	0	0	no	Complete response	no	no		33.2	4.62	0	Unclassified	-0.153985			NON-GCB	Medium risk	ARID1B	SMARCA4	MECOM	ZBTB7A	CD58
3987	M	4	High	1	1	0	1	1	no	No response	no	no		67.8	2.63	0	Unclassified	0.19297			NON-GCB	Low risk	SMARCA4	ETS1	TBL1XR1	DCAF6	NF1	UBE2A	IKBKB	CXCR4	MAP2K1
3988	F	3	Medium	0	1	1	0	1	no	Complete response	Female	no		67.7	7.62	0	ABC	1.2333			NON-GCB	High risk	MYD88	HIST1H1E	CARD11	STAT6	MTOR	ZNF292	FAM5C	ZEB2	MECOM	CD83	TIPARP	HIST1H1E	HIST1H2BC	ZEB2	ATR	BCL6	CARD11	CBLB	CHST2	FOXP1	GNAI2	KLHL6	KRAS	MECOM	MYD88	RHOA	SETD2
3989	M			0	1	1		0	no	Complete response				40	0.97	1	GCB	-1.40512			GCB	High risk	NOTCH2	DUSP2	BTG2	STAT6	ETS1	FAM5C	MYC	DDX10	ATM	BTG2	DDX10	ETS1
3990	M	2	Medium	0	1	0	0	1	no	No response	no	no		70.4	0.18	1	ABC	0.28762			GCB	High risk	MLL2	SPEN	NOTCH2	SETD1B	GNA13	ZNF292	KLHL14	JUNB	JAK1	MYB	TGFBR2	NOTCH2
3992	F			0	1	1		1	no	Complete response	Female			71	1.31	1	ABC	1.88776			NON-GCB	High risk	MLL2	MYD88L265P	PIM1	KLHL14	BTG1	TAF1	SETD5	FOXP1	MYD88
3993	M			0	0	0		0	no	Complete response				54.9	5.2	0	ABC	0.34644			NON-GCB	Medium risk	ARID1A	DUSP2	TET2	INO80	TMSB4X
3994	M			0	1	1		1	no	Complete response				72.9	6.5	1	ABC	1.39864			GCB	High risk	MCL1	SF3B1	RRAGC	CD22	MCL1	XPO1
3997	M	0	Low	0	0	0	0	0	no	Complete response	no	no		57.5	5.17	0	Unclassified	0.185694			NON-GCB	Medium risk	HIST1H1E	ETS1	MEF2B	BCL6	HIST1H1E	HIST1H2BC
3999	F			0	1	0		1	no	Complete response	Female			82	2.08	1	ABC	0.759064			NON-GCB	High risk	ARID1A	MGA	KLHL14	INO80	BCL6	JAK3	EBF1	CDC73	CBLB	HNRNPU	DICER1
[truncated: 7 more columns]
